# Supplementary material for: Di-n-butyl­bis­(thio­cyanato-κN)(1,10-phenanthroline-κ2 N,N′)tin(IV)
Source: Acta Crystallogr Sect E Struct Rep Online. 2011 Jan 15;67(Pt 2):m210. doi: 10.1107/S1600536811001292 (PMC3051678; doi:10.1107/S1600536811001292)
Supplement: Supplementary file 1 [file e-67-0m210-sup1.cif]

##############################################################################
###                                                                        ###
###        Electronic paper (Acta Crystallographica Section E)             ###
###                                                                        ###
##############################################################################
#                                                                            #
# This CIF contains the data in a paper accepted for publication in Acta     #
# Crystallographica Section E. It conforms to the requirements of Notes      #
# for Authors for Section E, and has been peer reviewed under the auspices   #
# of the IUCr Commission on Journals.                                        #
#                                                                            #
# Full details of the Crystallographic Information File format               #
# are given in the paper "The Crystallographic Information File (CIF):       #
# a New Standard Archive File for Crystallography" by S. R. Hall, F. H.      #
# Allen and I. D. Brown [Acta Cryst. (1991), A47, 655-685].                  #
#                                                                            #
# The current version of the core CIF dictionary is obtainable from          #
# ftp://ftp.iucr.org/pub/cif_core.dic. The current version number is 2.4.    #
#                                                                            #
# Software is freely available for graphical display of the structure(s) in  #
# this CIF.  For information consult the CIF home page http://www.iucr.org/  #
# cif/home.html                                                              #
#                                                                            #
# This file may be used for bona fide research purposes within the           #
# scientific community so long as proper attribution is given to the journal # 
# article from which it was obtained.                                        #
#                                                                            #
##############################################################################
                                             
data_global
_audit_creation_method     SHELXL-97
_journal_date_recd_electronic     2011-01-09
_journal_date_accepted     2011-01-10
_journal_name_full     'Acta Crystallographica, Section E'
_journal_year     2011
_journal_volume     67
_journal_issue      2
_journal_page_first     m210
_journal_page_last     m210
_journal_paper_category     QM
_journal_coeditor_code     BT5460
_publ_contact_author
;
     Dr. Seik Weng Ng
     Department of Chemistry
     University of Malaya
     50603 Kuala Lumpur
     Malaysia
;
_publ_contact_author_email     seikweng@um.edu.my
_publ_contact_author_fax     '03 7967 4193'
_publ_contact_author_phone     '03 7967 6778'
_publ_section_title
;\
Di-<i>n</i>-butylbis(thiocyanato-\k<i>N</i>)(1,10-phenanthroline-\
\k^2^<i>N</i>,<i>N</i>')tin(IV)
;
loop_
    _publ_author_name
    _publ_author_address
    'Najafi, Ezzatollah'
;
Department of Chemistry
General Campus
Shahid Beheshti University
Tehran 1983963113
Iran
;
    'Amini, Mostafa M.'
;
Department of Chemistry
General Campus
Shahid Beheshti University
Tehran 1983963113
Iran
;
    'Ng, Seik Weng'
;
Department of Chemistry
University of Malaya
50603 Kuala Lumpur
Malaysia
;
_publ_section_synopsis     .
data_I
_audit_creation_method     SHELXL-97
_chemical_name_systematic
;
Di-<i>n</i>-butylbis(thiocyanato-\k<i>N</i>)(1,10-phenanthroline-
\k^2^<i>N</i>,<i>N</i>')tin(IV)
;
_chemical_name_common     ?
_chemical_formula_moiety     'C22 H26 N4 S2 Sn'
_chemical_formula_sum     'C22 H26 N4 S2 Sn'
_chemical_formula_iupac     '[Sn (C4 H9)2 (N C S)2 (C12 H8 N2]'
_chemical_formula_weight     529.28
_chemical_melting_point     ?
_symmetry_cell_setting     monoclinic
_symmetry_space_group_name_H-M     'P 2/n'
_symmetry_space_group_name_Hall     '-P 2yac'
loop_
    _symmetry_equiv_pos_as_xyz
    'x, y, z'
    '-x+1/2, y, -z+1/2'
    '-x, -y, -z'
    'x-1/2, -y, z-1/2'
_cell_length_a     15.0008(3)
_cell_length_b     10.5220(2)
_cell_length_c     15.8359(3)
_cell_angle_alpha     90.00
_cell_angle_beta     107.452(2)
_cell_angle_gamma     90.00
_cell_volume     2384.46(8)
_cell_formula_units_Z     4
_cell_measurement_reflns_used     10240
_cell_measurement_theta_min     2.2
_cell_measurement_theta_max     29.4
_cell_measurement_temperature     100(2)
_exptl_crystal_description     Prism
_exptl_crystal_colour     Colorless
_exptl_crystal_size_max     0.30
_exptl_crystal_size_mid     0.20
_exptl_crystal_size_min     0.10
_exptl_crystal_density_diffrn     1.474
_exptl_crystal_density_meas     ?
_exptl_crystal_density_method     'not measured'
_exptl_crystal_F_000     1072
_exptl_absorpt_coefficient_mu     1.262
_exptl_absorpt_correction_type     multi-scan
_exptl_absorpt_process_details     'CrysAlis Pro (Agilent Technologies, 2010)'
_exptl_absorpt_correction_T_min     0.7034
_exptl_absorpt_correction_T_max     0.8842
_diffrn_ambient_temperature     100(2)
_diffrn_radiation_type     MoK\a
_diffrn_radiation_wavelength     0.71073
_diffrn_radiation_source     'SuperNova (Mo) X-ray Source'
_diffrn_radiation_monochromator     Mirror
_diffrn_measurement_device_type
;
Agilent Technologies SuperNova (Dual, Cu at zero) diffractometer with an Atlas
detector
;
_diffrn_measurement_method     \w
_diffrn_detector_area_resol_mean     10.4041
_diffrn_reflns_number     11981
_diffrn_reflns_av_R_equivalents     0.0290
_diffrn_reflns_av_sigmaI/netI     0.0411
_diffrn_reflns_theta_min     2.23
_diffrn_reflns_theta_max     27.49
_diffrn_reflns_theta_full     27.49
_diffrn_measured_fraction_theta_max     0.969
_diffrn_measured_fraction_theta_full     0.969
_diffrn_reflns_limit_h_min     -19
_diffrn_reflns_limit_h_max     18
_diffrn_reflns_limit_k_min     -13
_diffrn_reflns_limit_k_max     13
_diffrn_reflns_limit_l_min     -13
_diffrn_reflns_limit_l_max     20
_diffrn_standards_number     0
_diffrn_standards_interval_count     0
_diffrn_standards_interval_time     0
_diffrn_standards_decay_%     0
_reflns_number_total     5323
_reflns_number_gt     4659
_reflns_threshold_expression     I>2\s(I)
_refine_ls_structure_factor_coef     Fsqd
_refine_ls_matrix_type     full
_refine_ls_R_factor_all     0.0367
_refine_ls_R_factor_gt     0.0289
_refine_ls_wR_factor_gt     0.0640
_refine_ls_wR_factor_ref     0.0703
_refine_ls_goodness_of_fit_ref     1.017
_refine_ls_restrained_S_all     1.017
_refine_ls_number_reflns     5323
_refine_ls_number_parameters     263
_refine_ls_number_restraints     0
_refine_ls_hydrogen_treatment     constr
_refine_ls_weighting_scheme     calc
_refine_ls_weighting_details
         'calc w=1/[\s^2^(Fo^2^)+(0.0326P)^2^+0.2915P] where P=(Fo^2^+2Fc^2^)/3'
_atom_sites_solution_hydrogens     geom
_atom_sites_solution_primary     direct
_atom_sites_solution_secondary     difmap
_refine_ls_shift/su_max     0.001
_refine_ls_shift/su_mean     0.001
_refine_diff_density_max     0.432
_refine_diff_density_min     -0.610
_refine_ls_extinction_method     none
_refine_ls_extinction_coef     ?
loop_
    _atom_type_symbol
    _atom_type_description
    _atom_type_scat_dispersion_real
    _atom_type_scat_dispersion_imag
    _atom_type_scat_source
    'C' 'C' 0.0033 0.0016
                         'International Tables Vol C Tables 4.2.6.8 and 6.1.1.4'
    'H' 'H' 0.0000 0.0000
                         'International Tables Vol C Tables 4.2.6.8 and 6.1.1.4'
    'N' 'N' 0.0061 0.0033
                         'International Tables Vol C Tables 4.2.6.8 and 6.1.1.4'
    'S' 'S' 0.1246 0.1234
                         'International Tables Vol C Tables 4.2.6.8 and 6.1.1.4'
    'Sn' 'Sn' -0.6537 1.4246
                         'International Tables Vol C Tables 4.2.6.8 and 6.1.1.4'
_computing_data_collection     'CrysAlis Pro (Agilent Technologies, 2010)'
_computing_cell_refinement     'CrysAlis Pro (Agilent Technologies, 2010)'
_computing_data_reduction     'CrysAlis Pro (Agilent Technologies, 2010)'
_computing_structure_solution     'SHELXS97 (Sheldrick, 2008)'
_computing_structure_refinement     'SHELXL97 (Sheldrick, 2008)'
_computing_molecular_graphics     'X-SEED (Barbour, 2001)'
_computing_publication_material     'publCIF (Westrip, 2010)'
loop_
    _atom_site_type_symbol
    _atom_site_label
    _atom_site_fract_x
    _atom_site_fract_y
    _atom_site_fract_z
    _atom_site_U_iso_or_equiv
    _atom_site_adp_type
    _atom_site_calc_flag
    _atom_site_refinement_flags
    _atom_site_occupancy
    _atom_site_disorder_assembly
    _atom_site_disorder_group
    Sn Sn1 0.7500 0.646740(19) 0.2500 0.01691(7) Uani d S 1 . .
    Sn Sn2 0.7500 0.61402(2) 0.7500 0.01760(7) Uani d S 1 . .
    S S1 0.80427(5) 0.90208(6) 0.00369(4) 0.02442(15) Uani d . 1 . .
    S S2 1.01982(5) 0.34705(6) 0.92845(5) 0.02964(16) Uani d . 1 . .
    N N1 0.76659(13) 0.46325(17) 0.16982(12) 0.0186(4) Uani d . 1 . .
    N N2 0.76347(15) 0.7767(2) 0.14184(14) 0.0296(5) Uani d . 1 . .
    N N3 0.83931(12) 0.79303(17) 0.80419(12) 0.0168(4) Uani d . 1 . .
    N N4 0.87303(16) 0.4872(2) 0.82567(14) 0.0328(5) Uani d . 1 . .
    C C1 0.60205(16) 0.6504(2) 0.19698(17) 0.0232(5) Uani d . 1 . .
    H H1A 0.5832 0.5919 0.1457 0.028 Uiso calc R 1 . .
    H H1B 0.5745 0.6180 0.2423 0.028 Uiso calc R 1 . .
    C C2 0.56148(17) 0.7817(2) 0.16729(18) 0.0291(6) Uani d . 1 . .
    H H2A 0.5763 0.8055 0.1125 0.035 Uiso calc R 1 . .
    H H2B 0.5917 0.8446 0.2135 0.035 Uiso calc R 1 . .
    C C3 0.45576(19) 0.7876(3) 0.14991(18) 0.0394(7) Uani d . 1 . .
    H H3A 0.4255 0.7214 0.1063 0.047 Uiso calc R 1 . .
    H H3B 0.4409 0.7696 0.2056 0.047 Uiso calc R 1 . .
    C C4 0.4165(2) 0.9175(3) 0.1149(2) 0.0578(10) Uani d . 1 . .
    H H4A 0.3488 0.9181 0.1049 0.087 Uiso calc R 1 . .
    H H4B 0.4297 0.9346 0.0590 0.087 Uiso calc R 1 . .
    H H4C 0.4458 0.9831 0.1582 0.087 Uiso calc R 1 . .
    C C5 0.78497(16) 0.4644(2) 0.09300(15) 0.0238(5) Uani d . 1 . .
    H H5 0.7912 0.5440 0.0670 0.029 Uiso calc R 1 . .
    C C6 0.79562(19) 0.3532(2) 0.04866(17) 0.0292(6) Uani d . 1 . .
    H H6 0.8094 0.3574 -0.0060 0.035 Uiso calc R 1 . .
    C C7 0.78590(17) 0.2385(2) 0.08520(17) 0.0303(6) Uani d . 1 . .
    H H7 0.7913 0.1621 0.0551 0.036 Uiso calc R 1 . .
    C C8 0.76801(16) 0.2333(2) 0.16709(17) 0.0246(6) Uani d . 1 . .
    C C9 0.75910(15) 0.3498(2) 0.20787(15) 0.0184(5) Uani d . 1 . .
    C C10 0.7587(2) 0.1170(2) 0.21069(19) 0.0354(7) Uani d . 1 . .
    H H10 0.7649 0.0383 0.1836 0.042 Uiso calc R 1 . .
    C C11 0.78116(16) 0.8286(2) 0.08429(15) 0.0191(5) Uani d . 1 . .
    C C12 0.70141(16) 0.5978(2) 0.86263(15) 0.0207(5) Uani d . 1 . .
    H H12A 0.6957 0.5064 0.8749 0.025 Uiso calc R 1 . .
    H H12B 0.7494 0.6343 0.9142 0.025 Uiso calc R 1 . .
    C C13 0.60877(17) 0.6616(2) 0.85540(16) 0.0245(5) Uani d . 1 . .
    H H13A 0.5619 0.6324 0.8004 0.029 Uiso calc R 1 . .
    H H13B 0.6162 0.7545 0.8505 0.029 Uiso calc R 1 . .
    C C14 0.57178(19) 0.6351(2) 0.93319(17) 0.0289(6) Uani d . 1 . .
    H H14A 0.5663 0.5421 0.9397 0.035 Uiso calc R 1 . .
    H H14B 0.6171 0.6675 0.9881 0.035 Uiso calc R 1 . .
    C C15 0.47828(19) 0.6955(3) 0.92244(19) 0.0389(7) Uani d . 1 . .
    H H15A 0.4576 0.6755 0.9740 0.058 Uiso calc R 1 . .
    H H15B 0.4327 0.6626 0.8688 0.058 Uiso calc R 1 . .
    H H15C 0.4836 0.7879 0.9175 0.058 Uiso calc R 1 . .
    C C16 0.92697(16) 0.7912(2) 0.85792(15) 0.0217(5) Uani d . 1 . .
    H H16 0.9561 0.7116 0.8764 0.026 Uiso calc R 1 . .
    C C17 0.97730(18) 0.9027(2) 0.88790(16) 0.0262(6) Uani d . 1 . .
    H H17 1.0397 0.8983 0.9260 0.031 Uiso calc R 1 . .
    C C18 0.93621(17) 1.0177(2) 0.86206(16) 0.0262(6) Uani d . 1 . .
    H H18 0.9701 1.0939 0.8815 0.031 Uiso calc R 1 . .
    C C19 0.84303(17) 1.0231(2) 0.80631(16) 0.0224(5) Uani d . 1 . .
    C C20 0.79742(15) 0.9072(2) 0.77864(14) 0.0170(5) Uani d . 1 . .
    C C21 0.79440(18) 1.1396(2) 0.77720(18) 0.0282(6) Uani d . 1 . .
    H H21 0.8249 1.2182 0.7964 0.034 Uiso calc R 1 . .
    C C22 0.93256(18) 0.4328(2) 0.86806(16) 0.0214(5) Uani d . 1 . .
loop_
    _atom_site_aniso_label
    _atom_site_aniso_U_11
    _atom_site_aniso_U_22
    _atom_site_aniso_U_33
    _atom_site_aniso_U_12
    _atom_site_aniso_U_13
    _atom_site_aniso_U_23
    Sn1 0.01948(13) 0.01283(11) 0.01867(12) 0.000 0.00609(9) 0.000
    Sn2 0.01997(13) 0.01451(12) 0.01626(12) 0.000 0.00229(9) 0.000
    S1 0.0332(4) 0.0204(3) 0.0224(3) 0.0006(3) 0.0125(3) 0.0011(2)
    S2 0.0255(3) 0.0243(3) 0.0335(4) 0.0060(3) 0.0005(3) 0.0004(3)
    N1 0.0181(10) 0.0161(9) 0.0203(10) 0.0001(8) 0.0039(8) -0.0006(8)
    N2 0.0296(12) 0.0284(11) 0.0316(12) 0.0009(10) 0.0105(10) 0.0061(10)
    N3 0.0178(9) 0.0175(9) 0.0155(9) 0.0000(8) 0.0056(8) -0.0003(8)
    N4 0.0346(13) 0.0373(13) 0.0237(11) 0.0053(11) 0.0043(10) 0.0009(10)
    C1 0.0183(12) 0.0224(12) 0.0282(13) 0.0032(10) 0.0058(10) -0.0001(10)
    C2 0.0286(14) 0.0261(13) 0.0307(14) 0.0108(11) 0.0062(12) 0.0040(11)
    C3 0.0334(15) 0.0569(19) 0.0293(15) 0.0216(14) 0.0117(12) 0.0055(14)
    C4 0.059(2) 0.075(2) 0.0418(19) 0.044(2) 0.0178(17) 0.0180(18)
    C5 0.0262(13) 0.0254(12) 0.0188(12) 0.0032(11) 0.0052(10) 0.0015(10)
    C6 0.0326(14) 0.0309(14) 0.0253(14) 0.0074(12) 0.0104(12) -0.0034(11)
    C7 0.0290(14) 0.0266(13) 0.0341(15) 0.0083(11) 0.0076(12) -0.0107(12)
    C8 0.0229(12) 0.0172(11) 0.0320(14) 0.0025(10) 0.0055(11) -0.0055(10)
    C9 0.0123(11) 0.0167(11) 0.0246(13) -0.0002(9) 0.0030(10) -0.0002(9)
    C10 0.0415(17) 0.0161(11) 0.0488(18) 0.0020(12) 0.0139(15) -0.0046(12)
    C11 0.0187(12) 0.0148(10) 0.0220(12) 0.0013(9) 0.0035(10) -0.0045(10)
    C12 0.0234(12) 0.0228(12) 0.0154(11) -0.0037(10) 0.0050(10) 0.0027(10)
    C13 0.0246(13) 0.0272(13) 0.0211(12) -0.0022(11) 0.0060(11) 0.0017(10)
    C14 0.0300(14) 0.0351(14) 0.0216(13) -0.0056(12) 0.0078(11) -0.0002(11)
    C15 0.0296(15) 0.0591(19) 0.0305(15) -0.0067(14) 0.0128(12) -0.0019(14)
    C16 0.0209(12) 0.0244(12) 0.0193(12) 0.0000(10) 0.0054(10) -0.0028(10)
    C17 0.0213(12) 0.0344(14) 0.0218(13) -0.0055(11) 0.0050(10) -0.0078(11)
    C18 0.0286(13) 0.0237(12) 0.0307(14) -0.0119(11) 0.0154(11) -0.0097(11)
    C19 0.0265(13) 0.0209(11) 0.0248(12) -0.0033(10) 0.0151(11) -0.0025(10)
    C20 0.0206(12) 0.0162(11) 0.0167(11) -0.0008(9) 0.0092(10) -0.0022(9)
    C21 0.0358(15) 0.0170(11) 0.0386(16) -0.0042(10) 0.0217(13) -0.0037(10)
    C22 0.0305(14) 0.0147(11) 0.0240(13) -0.0035(11) 0.0157(11) -0.0056(10)
loop_
    _geom_bond_atom_site_label_1
    _geom_bond_atom_site_label_2
    _geom_bond_site_symmetry_2
    _geom_bond_distance
    _geom_bond_publ_flag
    Sn1 C1 2_655 2.125(2) ?
    Sn1 C1 . 2.125(2) ?
    Sn1 N2 2_655 2.248(2) ?
    Sn1 N2 . 2.248(2) ?
    Sn1 N1 . 2.3646(19) ?
    Sn1 N1 2_655 2.3646(19) ?
    Sn2 C12 2_656 2.126(2) ?
    Sn2 C12 . 2.126(2) ?
    Sn2 N4 2_656 2.302(2) ?
    Sn2 N4 . 2.302(2) ?
    Sn2 N3 . 2.3215(18) ?
    Sn2 N3 2_656 2.3215(18) ?
    S1 C11 . 1.616(3) ?
    S2 C22 . 1.641(3) ?
    N1 C5 . 1.326(3) ?
    N1 C9 . 1.357(3) ?
    N2 C11 . 1.159(3) ?
    N3 C16 . 1.335(3) ?
    N3 C20 . 1.360(3) ?
    N4 C22 . 1.102(3) ?
    C1 C2 . 1.526(3) ?
    C1 H1A . 0.9900 ?
    C1 H1B . 0.9900 ?
    C2 C3 . 1.527(4) ?
    C2 H2A . 0.9900 ?
    C2 H2B . 0.9900 ?
    C3 C4 . 1.525(4) ?
    C3 H3A . 0.9900 ?
    C3 H3B . 0.9900 ?
    C4 H4A . 0.9800 ?
    C4 H4B . 0.9800 ?
    C4 H4C . 0.9800 ?
    C5 C6 . 1.398(3) ?
    C5 H5 . 0.9500 ?
    C6 C7 . 1.365(4) ?
    C6 H6 . 0.9500 ?
    C7 C8 . 1.402(4) ?
    C7 H7 . 0.9500 ?
    C8 C9 . 1.410(3) ?
    C8 C10 . 1.433(4) ?
    C9 C9 2_655 1.440(5) ?
    C10 C10 2_655 1.347(6) ?
    C10 H10 . 0.9500 ?
    C12 C13 . 1.516(3) ?
    C12 H12A . 0.9900 ?
    C12 H12B . 0.9900 ?
    C13 C14 . 1.521(4) ?
    C13 H13A . 0.9900 ?
    C13 H13B . 0.9900 ?
    C14 C15 . 1.502(4) ?
    C14 H14A . 0.9900 ?
    C14 H14B . 0.9900 ?
    C15 H15A . 0.9800 ?
    C15 H15B . 0.9800 ?
    C15 H15C . 0.9800 ?
    C16 C17 . 1.399(3) ?
    C16 H16 . 0.9500 ?
    C17 C18 . 1.364(3) ?
    C17 H17 . 0.9500 ?
    C18 C19 . 1.413(3) ?
    C18 H18 . 0.9500 ?
    C19 C20 . 1.403(3) ?
    C19 C21 . 1.430(3) ?
    C20 C20 2_656 1.440(4) ?
    C21 C21 2_656 1.352(5) ?
    C21 H21 . 0.9500 ?
loop_
    _geom_angle_atom_site_label_1
    _geom_angle_atom_site_label_2
    _geom_angle_atom_site_label_3
    _geom_angle_site_symmetry_1
    _geom_angle_site_symmetry_3
    _geom_angle
    _geom_angle_publ_flag
    C1 Sn1 C1 2_655 . 177.93(12) ?
    C1 Sn1 N2 2_655 2_655 90.57(9) ?
    C1 Sn1 N2 . 2_655 88.18(8) ?
    C1 Sn1 N2 2_655 . 88.18(8) ?
    C1 Sn1 N2 . . 90.57(9) ?
    N2 Sn1 N2 2_655 . 105.05(11) ?
    C1 Sn1 N1 2_655 . 87.78(8) ?
    C1 Sn1 N1 . . 93.91(8) ?
    N2 Sn1 N1 2_655 . 162.54(7) ?
    N2 Sn1 N1 . . 92.27(7) ?
    C1 Sn1 N1 2_655 2_655 93.91(8) ?
    C1 Sn1 N1 . 2_655 87.78(8) ?
    N2 Sn1 N1 2_655 2_655 92.27(7) ?
    N2 Sn1 N1 . 2_655 162.54(7) ?
    N1 Sn1 N1 . 2_655 70.53(9) ?
    C12 Sn2 C12 2_656 . 170.80(13) ?
    C12 Sn2 N4 2_656 2_656 86.55(8) ?
    C12 Sn2 N4 . 2_656 88.12(8) ?
    C12 Sn2 N4 2_656 . 88.12(8) ?
    C12 Sn2 N4 . . 86.55(8) ?
    N4 Sn2 N4 2_656 . 109.11(11) ?
    C12 Sn2 N3 2_656 . 94.02(8) ?
    C12 Sn2 N3 . . 93.44(8) ?
    N4 Sn2 N3 2_656 . 161.22(7) ?
    N4 Sn2 N3 . . 89.68(7) ?
    C12 Sn2 N3 2_656 2_656 93.44(8) ?
    C12 Sn2 N3 . 2_656 94.02(8) ?
    N4 Sn2 N3 2_656 2_656 89.68(7) ?
    N4 Sn2 N3 . 2_656 161.22(7) ?
    N3 Sn2 N3 . 2_656 71.54(9) ?
    C5 N1 C9 . . 118.9(2) ?
    C5 N1 Sn1 . . 124.72(15) ?
    C9 N1 Sn1 . . 116.34(15) ?
    C11 N2 Sn1 . . 168.4(2) ?
    C16 N3 C20 . . 118.75(19) ?
    C16 N3 Sn2 . . 124.96(15) ?
    C20 N3 Sn2 . . 116.29(14) ?
    C22 N4 Sn2 . . 173.9(2) ?
    C2 C1 Sn1 . . 114.26(17) ?
    C2 C1 H1A . . 108.7 ?
    Sn1 C1 H1A . . 108.7 ?
    C2 C1 H1B . . 108.7 ?
    Sn1 C1 H1B . . 108.7 ?
    H1A C1 H1B . . 107.6 ?
    C1 C2 C3 . . 112.9(2) ?
    C1 C2 H2A . . 109.0 ?
    C3 C2 H2A . . 109.0 ?
    C1 C2 H2B . . 109.0 ?
    C3 C2 H2B . . 109.0 ?
    H2A C2 H2B . . 107.8 ?
    C4 C3 C2 . . 111.7(3) ?
    C4 C3 H3A . . 109.3 ?
    C2 C3 H3A . . 109.3 ?
    C4 C3 H3B . . 109.3 ?
    C2 C3 H3B . . 109.3 ?
    H3A C3 H3B . . 107.9 ?
    C3 C4 H4A . . 109.5 ?
    C3 C4 H4B . . 109.5 ?
    H4A C4 H4B . . 109.5 ?
    C3 C4 H4C . . 109.5 ?
    H4A C4 H4C . . 109.5 ?
    H4B C4 H4C . . 109.5 ?
    N1 C5 C6 . . 122.7(2) ?
    N1 C5 H5 . . 118.7 ?
    C6 C5 H5 . . 118.7 ?
    C7 C6 C5 . . 119.0(3) ?
    C7 C6 H6 . . 120.5 ?
    C5 C6 H6 . . 120.5 ?
    C6 C7 C8 . . 120.1(2) ?
    C6 C7 H7 . . 120.0 ?
    C8 C7 H7 . . 120.0 ?
    C7 C8 C9 . . 117.4(2) ?
    C7 C8 C10 . . 123.5(2) ?
    C9 C8 C10 . . 119.1(2) ?
    N1 C9 C8 . . 122.0(2) ?
    N1 C9 C9 . 2_655 118.39(13) ?
    C8 C9 C9 . 2_655 119.65(15) ?
    C10 C10 C8 2_655 . 121.30(15) ?
    C10 C10 H10 2_655 . 119.4 ?
    C8 C10 H10 . . 119.4 ?
    N2 C11 S1 . . 179.1(2) ?
    C13 C12 Sn2 . . 115.99(15) ?
    C13 C12 H12A . . 108.3 ?
    Sn2 C12 H12A . . 108.3 ?
    C13 C12 H12B . . 108.3 ?
    Sn2 C12 H12B . . 108.3 ?
    H12A C12 H12B . . 107.4 ?
    C12 C13 C14 . . 114.0(2) ?
    C12 C13 H13A . . 108.8 ?
    C14 C13 H13A . . 108.8 ?
    C12 C13 H13B . . 108.8 ?
    C14 C13 H13B . . 108.8 ?
    H13A C13 H13B . . 107.6 ?
    C15 C14 C13 . . 112.7(2) ?
    C15 C14 H14A . . 109.1 ?
    C13 C14 H14A . . 109.1 ?
    C15 C14 H14B . . 109.1 ?
    C13 C14 H14B . . 109.1 ?
    H14A C14 H14B . . 107.8 ?
    C14 C15 H15A . . 109.5 ?
    C14 C15 H15B . . 109.5 ?
    H15A C15 H15B . . 109.5 ?
    C14 C15 H15C . . 109.5 ?
    H15A C15 H15C . . 109.5 ?
    H15B C15 H15C . . 109.5 ?
    N3 C16 C17 . . 122.2(2) ?
    N3 C16 H16 . . 118.9 ?
    C17 C16 H16 . . 118.9 ?
    C18 C17 C16 . . 119.5(2) ?
    C18 C17 H17 . . 120.2 ?
    C16 C17 H17 . . 120.2 ?
    C17 C18 C19 . . 119.8(2) ?
    C17 C18 H18 . . 120.1 ?
    C19 C18 H18 . . 120.1 ?
    C20 C19 C18 . . 117.3(2) ?
    C20 C19 C21 . . 119.4(2) ?
    C18 C19 C21 . . 123.3(2) ?
    N3 C20 C19 . . 122.4(2) ?
    N3 C20 C20 . 2_656 117.94(12) ?
    C19 C20 C20 . 2_656 119.61(14) ?
    C21 C21 C19 2_656 . 121.02(14) ?
    C21 C21 H21 2_656 . 119.5 ?
    C19 C21 H21 . . 119.5 ?
    N4 C22 S2 . . 177.7(2) ?
loop_
    _geom_torsion_atom_site_label_1
    _geom_torsion_atom_site_label_2
    _geom_torsion_atom_site_label_3
    _geom_torsion_atom_site_label_4
    _geom_torsion_site_symmetry_1
    _geom_torsion_site_symmetry_2
    _geom_torsion_site_symmetry_3
    _geom_torsion_site_symmetry_4
    _geom_torsion
    _geom_torsion_publ_flag
    C1 Sn1 N1 C5 2_655 . . . -83.32(19) ?
    C1 Sn1 N1 C5 . . . . 95.49(18) ?
    N2 Sn1 N1 C5 2_655 . . . -168.1(2) ?
    N2 Sn1 N1 C5 . . . . 4.76(18) ?
    N1 Sn1 N1 C5 2_655 . . . -178.3(2) ?
    C1 Sn1 N1 C9 2_655 . . . 94.70(16) ?
    C1 Sn1 N1 C9 . . . . -86.49(16) ?
    N2 Sn1 N1 C9 2_655 . . . 9.9(3) ?
    N2 Sn1 N1 C9 . . . . -177.21(15) ?
    N1 Sn1 N1 C9 2_655 . . . -0.24(11) ?
    C1 Sn1 N2 C11 2_655 . . . 51.6(10) ?
    C1 Sn1 N2 C11 . . . . -130.1(10) ?
    N2 Sn1 N2 C11 2_655 . . . 141.7(10) ?
    N1 Sn1 N2 C11 . . . . -36.1(10) ?
    N1 Sn1 N2 C11 2_655 . . . -45.7(11) ?
    C12 Sn2 N3 C16 2_656 . . . -88.13(19) ?
    C12 Sn2 N3 C16 . . . . 86.48(19) ?
    N4 Sn2 N3 C16 2_656 . . . -179.2(2) ?
    N4 Sn2 N3 C16 . . . . -0.05(18) ?
    N3 Sn2 N3 C16 2_656 . . . 179.6(2) ?
    C12 Sn2 N3 C20 2_656 . . . 92.20(16) ?
    C12 Sn2 N3 C20 . . . . -93.18(16) ?
    N4 Sn2 N3 C20 2_656 . . . 1.1(3) ?
    N4 Sn2 N3 C20 . . . . -179.71(16) ?
    N3 Sn2 N3 C20 2_656 . . . -0.09(11) ?
    N2 Sn1 C1 C2 2_655 . . . 62.44(19) ?
    N2 Sn1 C1 C2 . . . . -42.61(19) ?
    N1 Sn1 C1 C2 . . . . -134.92(19) ?
    N1 Sn1 C1 C2 2_655 . . . 154.78(19) ?
    Sn1 C1 C2 C3 . . . . -166.65(18) ?
    C1 C2 C3 C4 . . . . -176.4(2) ?
    C9 N1 C5 C6 . . . . 1.0(3) ?
    Sn1 N1 C5 C6 . . . . 178.97(18) ?
    N1 C5 C6 C7 . . . . 0.6(4) ?
    C5 C6 C7 C8 . . . . -1.7(4) ?
    C6 C7 C8 C9 . . . . 1.1(4) ?
    C6 C7 C8 C10 . . . . -178.7(3) ?
    C5 N1 C9 C8 . . . . -1.6(3) ?
    Sn1 N1 C9 C8 . . . . -179.73(16) ?
    C5 N1 C9 C9 . . . 2_655 178.8(2) ?
    Sn1 N1 C9 C9 . . . 2_655 0.7(3) ?
    C7 C8 C9 N1 . . . . 0.5(3) ?
    C10 C8 C9 N1 . . . . -179.6(2) ?
    C7 C8 C9 C9 . . . 2_655 -179.9(3) ?
    C10 C8 C9 C9 . . . 2_655 0.0(4) ?
    C7 C8 C10 C10 . . . 2_655 -179.9(3) ?
    C9 C8 C10 C10 . . . 2_655 0.3(5) ?
    N4 Sn2 C12 C13 2_656 . . . -67.64(18) ?
    N4 Sn2 C12 C13 . . . . -176.91(18) ?
    N3 Sn2 C12 C13 . . . . 93.62(17) ?
    N3 Sn2 C12 C13 2_656 . . . 21.90(18) ?
    Sn2 C12 C13 C14 . . . . 173.58(16) ?
    C12 C13 C14 C15 . . . . -177.8(2) ?
    C20 N3 C16 C17 . . . . -0.7(3) ?
    Sn2 N3 C16 C17 . . . . 179.63(18) ?
    N3 C16 C17 C18 . . . . 0.2(4) ?
    C16 C17 C18 C19 . . . . 0.8(4) ?
    C17 C18 C19 C20 . . . . -1.2(4) ?
    C17 C18 C19 C21 . . . . 179.1(2) ?
    C16 N3 C20 C19 . . . . 0.3(3) ?
    Sn2 N3 C20 C19 . . . . 179.99(17) ?
    C16 N3 C20 C20 . . . 2_656 -179.4(2) ?
    Sn2 N3 C20 C20 . . . 2_656 0.3(3) ?
    C18 C19 C20 N3 . . . . 0.6(3) ?
    C21 C19 C20 N3 . . . . -179.6(2) ?
    C18 C19 C20 C20 . . . 2_656 -179.6(3) ?
    C21 C19 C20 C20 . . . 2_656 0.1(4) ?
    C20 C19 C21 C21 . . . 2_656 -0.7(5) ?
    C18 C19 C21 C21 . . . 2_656 179.1(3) ?
