# Supplementary material for: Di-n-butyl­bis­(thio­cyanato-κN)(1,10-phenanthroline-κ2 N,N′)tin(IV)
Source: Acta Crystallogr Sect E Struct Rep Online. 2011 Jan 15;67(Pt 2):m210. doi: 10.1107/S1600536811001292 (PMC3051678; doi:10.1107/S1600536811001292)
Supplement: Supplementary file 2 [file e-67-0m210-Isup2.hkl]

# 
# h,k,l, Fc-squared, Fo-squared, sigma(Fo-squared) and status flag 
# 
data_I
_shelx_title '  P2/n' 
_shelx_refln_list_code          4 
_shelx_F_calc_maximum      427.37 
_exptl_crystal_F_000      1072.00 
_reflns_d_resolution_high  0.7697 
 
loop_ 
 _symmetry_equiv_pos_as_xyz 
 'x, y, z' 
 '-x+1/2, y, -z+1/2' 
 '-x, -y, -z' 
 'x-1/2, -y, z-1/2' 
 
_cell_length_a    15.0008 
_cell_length_b    10.5220 
_cell_length_c    15.8359 
_cell_angle_alpha  90.000 
_cell_angle_beta  107.452 
_cell_angle_gamma  90.000 
 
_shelx_F_squared_multiplier     1.000 
 
loop_ 
 _refln_index_h 
 _refln_index_k 
 _refln_index_l 
 _refln_F_squared_calc 
 _refln_F_squared_meas 
 _refln_F_squared_sigma 
 _refln_observed_status 
   2   0   0    73924.17    72984.29    240.56 o 
   4   0   0    99764.35    95430.32   1196.54 o 
   6   0   0    44073.29    46365.52    283.98 o 
   8   0   0     7919.25     7560.57    154.13 o 
  10   0   0     6151.26     6390.38    146.32 o 
  12   0   0     4903.89     5008.55    170.35 o 
  14   0   0     3068.42     3266.54    220.77 o 
  16   0   0     2891.12     2945.86    199.08 o 
   1   1   0    29540.41    29271.13    202.32 o 
   2   1   0     7931.51     7984.40    134.76 o 
   3   1   0     1583.82     1647.56     29.56 o 
   4   1   0    13153.72    12660.51     98.34 o 
   5   1   0     8930.47     8288.64    102.37 o 
   6   1   0    16631.23    17269.21    131.24 o 
   7   1   0     5586.95     5762.78     82.44 o 
   8   1   0    18590.82    18727.22    159.80 o 
   9   1   0     4416.24     4251.33     75.52 o 
  10   1   0     4901.10     4973.54     98.27 o 
  11   1   0     2492.11     2443.26     80.94 o 
  12   1   0     3434.14     3592.24    118.74 o 
  13   1   0     5340.62     5612.88    127.92 o 
  14   1   0     2710.09     2765.07    106.47 o 
  15   1   0     1233.55     1324.56    118.58 o 
  16   1   0     1366.52     1251.91     94.13 o 
  17   1   0     2433.16     2559.65    149.49 o 
  18   1   0      766.48      753.64    112.86 o 
   0   2   0     4594.81     4317.78     58.90 o 
   1   2   0    17083.38    16693.59    186.98 o 
   2   2   0      464.68      431.78     35.83 o 
   3   2   0     3985.00     3788.98    118.59 o 
   4   2   0     3606.39     3796.38     44.74 o 
   5   2   0    25618.88    25184.37    161.29 o 
   6   2   0      471.39      520.09     31.99 o 
   7   2   0    22632.55    22908.61    175.19 o 
   8   2   0      565.57      517.61     28.90 o 
   9   2   0    19139.37    19121.79    273.93 o 
  10   2   0      249.67      269.02     21.82 o 
  11   2   0     6936.55     7015.05    127.30 o 
  12   2   0      239.78      282.72     30.49 o 
  13   2   0    10447.59    10982.76    275.02 o 
  14   2   0      148.00      154.78     25.96 o 
  15   2   0     2840.41     2714.72    107.74 o 
  16   2   0       45.58       13.01     26.08 o 
  17   2   0     1992.42     2039.46    202.86 o 
   0   3   0    14924.22    13509.98    199.07 o 
   1   3   0    10517.75    10267.96     96.90 o 
   2   3   0       16.10       23.80     11.02 o 
   3   3   0    14883.97    14385.79    104.29 o 
   4   3   0    11036.60    10489.95    163.95 o 
   5   3   0     5784.89     5913.04    123.01 o 
   6   3   0     5690.56     5712.80     75.51 o 
   7   3   0      367.66      363.90     20.38 o 
   8   3   0    10841.52    10371.90    119.52 o 
   9   3   0     1642.32     1710.06     52.68 o 
  10   3   0     3906.94     4092.04     87.80 o 
  11   3   0      157.58      145.29     17.83 o 
  12   3   0     5950.62     6109.50    135.71 o 
  13   3   0     2006.02     2173.27     84.65 o 
  14   3   0     4509.70     4660.50    129.57 o 
  15   3   0     1206.88     1305.74    106.31 o 
  16   3   0     1586.00     1515.09    118.75 o 
  17   3   0     1486.06     1536.21    179.41 o 
   0   4   0    40753.30    38238.38    249.27 o 
   1   4   0      828.71      695.20     28.24 o 
   2   4   0    18360.06    18669.47    199.42 o 
   3   4   0      675.80      696.89     41.97 o 
   4   4   0    27279.22    27058.91    322.53 o 
   5   4   0      550.54      110.34    265.59 o 
   6   4   0     8251.50     8510.25    163.82 o 
   7   4   0        0.66       -3.51      8.03 o 
   8   4   0     7746.78     7640.17    131.25 o 
   9   4   0      238.55      219.96     16.26 o 
  10   4   0      598.80      611.30     29.27 o 
  11   4   0     1547.72     1603.76     55.77 o 
  12   4   0     3826.35     4071.34     96.77 o 
  13   4   0      196.95      200.40     23.18 o 
  14   4   0     5392.73     5550.74    286.13 o 
  15   4   0      108.72      113.30     33.59 o 
  16   4   0     2489.83     2562.90    159.04 o 
  17   4   0      146.43      121.36     56.53 o 
   0   5   0     3835.76     4093.27    127.15 o 
   1   5   0    18183.05    18338.96    160.41 o 
   2   5   0     2324.18     2198.61     57.44 o 
   3   5   0     1550.10     1457.91     65.17 o 
   4   5   0     2202.79     2215.87     76.30 o 
   5   5   0    13917.65    12972.69    188.38 o 
   6   5   0     8099.67     7938.86    163.68 o 
   7   5   0     6066.43     6001.44    142.89 o 
   8   5   0     1138.67     1107.31     51.55 o 
   9   5   0     6720.99     6739.67    152.52 o 
  10   5   0     8457.78     8338.25    265.02 o 
  11   5   0     1722.08     1706.97    108.08 o 
  12   5   0     3411.10     3458.83    163.49 o 
  13   5   0     3371.69     3779.76    177.98 o 
  14   5   0      274.27      271.05     50.50 o 
  15   5   0      320.61      356.87     58.91 o 
  16   5   0      382.52      411.79     65.32 o 
  17   5   0      883.04      817.03    135.93 o 
   0   6   0     1105.50     1185.51     75.33 o 
   1   6   0    18421.05    18910.35    300.42 o 
   2   6   0      544.21      505.75     29.95 o 
   3   6   0     6094.02     5932.27    125.59 o 
   4   6   0      126.80       59.50     19.42 o 
   5   6   0    14827.47    14798.54    326.23 o 
   6   6   0      125.19      137.32     21.68 o 
   7   6   0     9751.88     9651.41    149.78 o 
   8   6   0     3958.06     3867.06    113.38 o 
   9   6   0     7394.08     7055.92    230.65 o 
  10   6   0      460.67      484.00     44.21 o 
  11   6   0     4692.33     4539.05    242.19 o 
  12   6   0      420.89      478.69     63.44 o 
  13   6   0     3682.30     3973.16    188.86 o 
  14   6   0      248.11      170.17     40.97 o 
  15   6   0      881.20      909.23     96.51 o 
  16   6   0        5.48       25.27     20.57 o 
   0   7   0    30932.04    29506.42    406.83 o 
   1   7   0     6791.27     6970.77    116.28 o 
   2   7   0     4330.00     4435.21    113.05 o 
   3   7   0     3653.22     3709.26     89.26 o 
   4   7   0     7569.79     7580.50    208.54 o 
   5   7   0     1629.98     1665.17     47.72 o 
   6   7   0     4442.65     4304.85     54.01 o 
   7   7   0       93.70      105.42     18.26 o 
   8   7   0     4183.42     4116.11    218.01 o 
   9   7   0      160.83      153.28     24.77 o 
  10   7   0     1808.49     1744.46    127.52 o 
  11   7   0      445.45      404.98     69.30 o 
  12   7   0     2135.08     2287.93    142.23 o 
  13   7   0      101.31       50.26     59.94 o 
  14   7   0     2012.44     2106.45    217.81 o 
  15   7   0      590.45      430.09    110.40 o 
   0   8   0     8808.38     8446.17    231.65 o 
   1   8   0     1558.21     1564.62     70.94 o 
   2   8   0     7961.62     7933.45    161.21 o 
   3   8   0      589.44      600.63     45.46 o 
   4   8   0     5348.51     5288.49     88.44 o 
   5   8   0      205.63      204.76     14.64 o 
   6   8   0     3802.91     3774.00     61.86 o 
   7   8   0      825.53      776.56     52.27 o 
   8   8   0     3100.22     3076.43    144.00 o 
   9   8   0       19.69       14.08     17.12 o 
  10   8   0     1796.39     1917.60    125.12 o 
  11   8   0       23.73       43.15     32.44 o 
  12   8   0      950.13     1053.51    100.20 o 
  13   8   0      749.77      768.30     88.62 o 
  14   8   0     1488.46     1248.18    117.18 o 
   0   9   0     3913.14     4006.92    220.87 o 
   1   9   0      171.93      166.01     18.63 o 
   2   9   0      371.37      361.56     27.49 o 
   3   9   0       17.27       23.85      9.18 o 
   4   9   0       76.99       85.51     12.50 o 
   5   9   0     2514.92     2492.39     57.93 o 
   6   9   0      222.85      249.39     16.70 o 
   7   9   0     1992.20     1987.80     83.81 o 
   8   9   0      394.16      397.58     56.71 o 
   9   9   0     3560.72     3672.67    173.39 o 
  10   9   0      333.07      374.83     58.45 o 
  11   9   0      956.61     1012.14     97.75 o 
  12   9   0       68.56       98.03     53.04 o 
  13   9   0     2593.81     2747.00    294.47 o 
   0  10   0      255.00      246.85     33.72 o 
   1  10   0     2600.73     2714.87     78.82 o 
   2  10   0        3.83       -7.92      8.29 o 
   3  10   0     1976.30     1994.07     61.05 o 
   4  10   0     1075.11     1127.25     50.05 o 
   5  10   0     2079.57     2065.58     66.24 o 
   6  10   0      904.88      947.10     58.39 o 
   7  10   0      656.27      696.76     51.20 o 
   8  10   0     1785.25     1681.18     82.54 o 
   9  10   0      551.22      516.58     67.67 o 
  10  10   0      170.35      233.72     46.61 o 
  11  10   0      931.67      963.12     98.44 o 
  12  10   0      219.08      192.18     60.19 o 
   0  11   0     2956.15     2954.52    151.03 o 
   1  11   0      289.17      303.97     27.96 o 
   2  11   0     1061.48     1122.39     53.32 o 
   3  11   0      505.05      534.54     36.41 o 
   4  11   0     1421.66     1377.15     57.71 o 
   5  11   0       57.60       47.10     19.35 o 
   6  11   0      352.24      438.75     59.20 o 
   7  11   0       19.74        5.88     22.00 o 
   8  11   0      184.13      257.42     48.97 o 
   9  11   0      309.78      390.42     62.62 o 
  10  11   0       46.63       62.17     27.84 o 
  11  11   0      517.10      317.12     76.52 o 
   0  12   0      106.93      123.69     26.39 o 
   1  12   0      649.88      671.35     52.23 o 
   2  12   0      470.65      506.78     45.55 o 
   3  12   0      182.76      202.12     37.98 o 
   4  12   0      208.39      194.68     38.85 o 
   5  12   0      117.11      111.98     39.07 o 
   6  12   0      763.45      808.56     82.43 o 
   7  12   0       26.18       70.05     29.82 o 
   8  12   0      191.87      250.04     50.08 o 
   0  13   0      107.18       95.90     32.18 o 
   1  13   0        0.98        4.81     18.56 o 
   2  13   0      444.15      473.55     91.82 o 
   3  13   0       81.28       61.49     37.72 o 
   4  13   0       38.77       -9.61     31.22 o 
   5  13   0      112.13      106.91     58.45 o 
 -17   0   1       71.90       34.40     24.03 o 
 -15   0   1       54.96       20.31     15.42 o 
 -13   0   1      630.11      752.20    101.33 o 
 -11   0   1      323.68      393.35     46.19 o 
  -9   0   1       10.12       -1.64      6.82 o 
  -7   0   1      965.74     1108.28     80.47 o 
  -5   0   1     5359.50     5235.49     84.17 o 
  -3   0   1     6738.73     6696.27    137.25 o 
   1   0   1     3595.64     3389.10     64.72 o 
   3   0   1    50996.88    52994.88    397.24 o 
   5   0   1    59410.67    61538.67    630.79 o 
   7   0   1     9295.31    10266.60    153.12 o 
   9   0   1     6289.29     6340.25    131.89 o 
  11   0   1       43.86       61.07     19.39 o 
  13   0   1      736.96      703.75     65.25 o 
  15   0   1       40.23       79.53     40.65 o 
  17   0   1       97.19       15.55     19.43 o 
 -18   1   1       38.58       50.55     31.77 o 
 -17   1   1      108.13      115.11     29.69 o 
 -16   1   1      379.24      400.54     54.31 o 
 -15   1   1      972.52     1144.28     87.29 o 
 -14   1   1      100.88      105.68     32.15 o 
 -13   1   1       79.56       35.68     39.31 o 
 -12   1   1      725.19      590.12     55.00 o 
 -11   1   1      626.17      578.85     37.65 o 
 -10   1   1      273.81      279.73     22.69 o 
  -9   1   1      286.66      292.99     21.69 o 
  -8   1   1     1997.24     1955.79     51.75 o 
  -7   1   1      156.49      195.05     17.18 o 
  -6   1   1      809.08      869.36     28.34 o 
  -5   1   1     1356.08     1347.33     32.17 o 
  -4   1   1      240.10      209.32     12.49 o 
  -3   1   1     1358.29     1420.76     28.35 o 
  -2   1   1     5373.21     5339.35     63.08 o 
  -1   1   1     3103.21     2862.34     43.85 o 
   0   1   1      284.07      318.85     21.86 o 
   1   1   1      605.27      510.41     31.61 o 
   2   1   1     3728.57     3731.76     48.41 o 
   3   1   1     2285.04     2209.14     45.87 o 
   4   1   1      409.19      498.78     25.13 o 
   5   1   1       68.97       80.90      9.36 o 
   6   1   1     2502.32     2492.00     55.32 o 
   7   1   1     3503.03     3736.62     79.71 o 
   8   1   1     2310.33     2466.01     54.17 o 
   9   1   1       49.32       43.40      8.19 o 
  10   1   1      430.32      406.41     24.88 o 
  11   1   1       12.77       20.23      7.63 o 
  12   1   1      926.97      930.25     61.24 o 
  13   1   1      389.71      398.24     52.24 o 
  14   1   1      444.35      490.86     49.30 o 
  15   1   1       55.76       17.05     13.70 o 
  16   1   1      132.87      123.34     67.25 o 
  17   1   1       15.08       18.51     25.90 o 
  18   1   1       74.52       88.82     46.03 o 
 -18   2   1       39.55        6.49     15.78 o 
 -17   2   1      479.78      650.65    114.95 o 
 -16   2   1       48.54       49.57     18.83 o 
 -15   2   1        6.17       29.41     18.02 o 
 -14   2   1      602.60      565.06     47.82 o 
 -13   2   1       16.81       -5.69     22.41 o 
 -12   2   1      166.81      163.41     23.74 o 
 -11   2   1      272.72      266.49     25.29 o 
 -10   2   1      739.26      692.33     34.95 o 
  -9   2   1      274.85      266.64     22.36 o 
  -8   2   1     6134.10     6277.21    101.20 o 
  -7   2   1      977.33      922.31     30.29 o 
  -6   2   1       46.97       48.42      6.61 o 
  -5   2   1     1514.67     1474.63     33.42 o 
  -4   2   1     2800.67     2647.05     41.93 o 
  -3   2   1      223.67      216.42     11.15 o 
  -2   2   1     2492.09     2562.22     40.16 o 
  -1   2   1    17821.43    18497.77    112.77 o 
   0   2   1      994.69     1007.16     32.19 o 
   1   2   1     2254.31     2318.72     42.32 o 
   2   2   1    21613.75    21860.49    150.36 o 
   3   2   1      881.40      912.76     37.54 o 
   4   2   1     4601.78     4879.15     98.92 o 
   5   2   1     4785.14     4911.20     87.50 o 
   6   2   1     3871.52     4165.22     88.62 o 
   7   2   1      901.76      975.02     55.32 o 
   8   2   1     2750.46     2832.21     74.52 o 
   9   2   1     1800.03     1803.44     57.16 o 
  10   2   1      441.64      426.92     34.54 o 
  11   2   1      154.47      174.81     20.63 o 
  12   2   1        1.87        6.28      8.84 o 
  13   2   1      589.60      637.92     48.55 o 
  14   2   1      907.13      995.21     78.70 o 
  15   2   1      258.36      236.50     32.49 o 
  16   2   1       11.17      -11.80     15.56 o 
  17   2   1      248.01      201.30     67.04 o 
 -17   3   1      595.57      605.07    113.34 o 
 -16   3   1       96.50       88.06     45.78 o 
 -15   3   1       39.75       29.68     13.93 o 
 -14   3   1      200.98      177.38     27.15 o 
 -13   3   1     1249.24     1296.55     66.59 o 
 -12   3   1      489.22      539.46     43.31 o 
 -11   3   1        6.84        3.61     10.46 o 
 -10   3   1      923.11      891.65     41.91 o 
  -9   3   1     2388.34     2346.16     63.61 o 
  -8   3   1     1217.38     1232.52     43.17 o 
  -7   3   1     1790.95     1843.04     40.36 o 
  -6   3   1     4017.88     4017.65     59.77 o 
  -5   3   1       28.79       47.46      6.72 o 
  -4   3   1    18319.08    18909.50    130.84 o 
  -3   3   1     3702.39     3608.11     54.89 o 
  -2   3   1     6639.02     6657.99     86.10 o 
  -1   3   1     1094.64     1297.14     34.62 o 
   0   3   1     2444.26     2417.58     33.11 o 
   1   3   1      456.88      393.85     15.09 o 
   2   3   1     6083.75     6133.92     69.09 o 
   3   3   1     3690.46     3758.09    135.37 o 
   4   3   1     2792.08     3257.77     82.16 o 
   5   3   1      568.94      451.67     53.63 o 
   6   3   1      813.74      890.37     52.05 o 
   7   3   1     1134.11     1100.68     55.60 o 
   8   3   1     1004.29      982.37     38.21 o 
   9   3   1      266.50      285.50     19.76 o 
  10   3   1      404.84      397.75     27.02 o 
  11   3   1      148.84       99.76     14.40 o 
  12   3   1     1193.90     1294.35     61.56 o 
  13   3   1      608.60      620.36     45.27 o 
  14   3   1      918.08      838.68     55.14 o 
  15   3   1       89.84       63.30     25.83 o 
  16   3   1      889.52      938.69     94.57 o 
  17   3   1      179.10      144.66     40.49 o 
 -17   4   1      147.27      145.07     58.19 o 
 -16   4   1     1074.38     1236.53    110.22 o 
 -15   4   1       54.26      114.80     36.61 o 
 -14   4   1      433.62      484.98     39.35 o 
 -13   4   1     1432.93     1431.27     64.78 o 
 -12   4   1     5108.40     5058.96    115.92 o 
 -11   4   1      693.74      670.48     36.11 o 
 -10   4   1      599.55      617.94     32.58 o 
  -9   4   1      361.58      358.02     31.13 o 
  -8   4   1     2949.27     2937.41     68.40 o 
  -7   4   1       37.44       30.66      6.09 o 
  -6   4   1      220.56      230.58     16.23 o 
  -5   4   1     8658.89     9564.60    155.23 o 
  -4   4   1     1508.06     1409.42     38.68 o 
  -3   4   1     1089.69     1161.76     43.50 o 
  -2   4   1     1753.03     1856.07     50.65 o 
  -1   4   1     1180.88     1158.29     31.89 o 
   0   4   1     2913.89     2642.36     41.00 o 
   1   4   1       28.53       25.31      5.17 o 
   2   4   1     7980.04     7908.07     95.46 o 
   3   4   1     7492.78     8263.94    123.68 o 
   4   4   1     1505.26     1282.02    112.17 o 
   5   4   1     1409.40     1229.04     48.71 o 
   6   4   1     5682.85     5587.49    138.71 o 
   7   4   1      455.47      444.25     34.01 o 
   8   4   1     1263.57     1484.11     74.81 o 
   9   4   1      270.96      287.70     31.11 o 
  10   4   1     2198.67     2195.23     90.01 o 
  11   4   1        8.42        5.12      8.51 o 
  12   4   1      552.01      590.60     33.35 o 
  13   4   1      191.38      200.69     21.58 o 
  14   4   1      514.49      505.26     66.89 o 
  15   4   1       27.86       15.44     18.97 o 
  16   4   1       49.63       71.92     27.60 o 
  17   4   1      145.23      300.50     79.94 o 
 -17   5   1      542.86      532.75    108.40 o 
 -16   5   1       42.46       67.88     29.00 o 
 -15   5   1     1432.40     1303.77    111.90 o 
 -14   5   1        5.82      -37.57     40.79 o 
 -13   5   1     3400.84     3465.74    168.59 o 
 -12   5   1      151.30      175.04     40.07 o 
 -11   5   1     4469.43     4286.93    134.41 o 
 -10   5   1     1041.74     1030.72     63.12 o 
  -9   5   1     1385.07     1470.83     71.53 o 
  -8   5   1     3220.58     3015.07     53.00 o 
  -7   5   1      196.23      228.35     26.25 o 
  -6   5   1      159.47      176.41     18.75 o 
  -5   5   1       64.64       42.54     10.60 o 
  -4   5   1     4448.12     4407.10     74.86 o 
  -3   5   1      808.13      892.75     41.25 o 
  -2   5   1     3238.18     3405.57     69.59 o 
  -1   5   1     2508.07     2653.50     53.46 o 
   0   5   1     2065.03     2045.74     52.80 o 
   1   5   1     4941.15     4958.65     70.87 o 
   2   5   1     3090.09     3220.23     75.06 o 
   3   5   1     4151.00     3786.89     81.00 o 
   4   5   1     3413.47     3398.41    128.58 o 
   5   5   1     7660.59     7614.67    312.64 o 
   6   5   1     1923.72     1998.99     80.64 o 
   7   5   1     1212.34     1178.35     73.52 o 
   8   5   1      429.30      427.65     43.13 o 
   9   5   1     2155.93     2231.77     87.84 o 
  10   5   1      784.04      689.01     51.85 o 
  11   5   1     1854.81     1869.47     89.07 o 
  12   5   1       35.96       38.53     18.41 o 
  13   5   1       37.18       -4.75     16.43 o 
  14   5   1     1060.07     1052.06    113.95 o 
  15   5   1       22.81        6.52     15.31 o 
  16   5   1      167.30      209.38     53.70 o 
 -16   6   1      232.53      252.38     88.84 o 
 -15   6   1      308.53      245.21     49.76 o 
 -14   6   1      192.22      177.58     41.82 o 
 -13   6   1     1169.04     1253.65    133.83 o 
 -12   6   1      364.30      443.51     60.59 o 
 -11   6   1      419.54      430.69     52.83 o 
 -10   6   1      227.46      200.88     28.88 o 
  -9   6   1     1725.94     1577.65     76.12 o 
  -8   6   1      136.87      136.36     19.22 o 
  -7   6   1     4257.71     4275.29     71.56 o 
  -6   6   1        9.59       11.90      6.07 o 
  -5   6   1     7142.15     7518.26    117.97 o 
  -4   6   1     1036.13     1102.14     65.21 o 
  -3   6   1     9195.87     9320.11    120.08 o 
  -2   6   1      193.78      207.81     17.27 o 
  -1   6   1     4218.91     4473.42     83.95 o 
   0   6   1       48.44       27.40      6.95 o 
   1   6   1     6851.79     6686.55    103.85 o 
   2   6   1     1354.47     1397.00     74.60 o 
   3   6   1     1665.61     1952.71     62.23 o 
   4   6   1        1.46        7.21      4.88 o 
   5   6   1     6467.14     6159.47    230.63 o 
   6   6   1       69.09       91.78     16.36 o 
   7   6   1      625.17      610.57     42.00 o 
   8   6   1      168.32      187.72     29.08 o 
   9   6   1     2369.60     2207.89     96.72 o 
  10   6   1      181.89      169.50     26.34 o 
  11   6   1     1236.19     1249.15     74.09 o 
  12   6   1        0.21      -13.04     16.50 o 
  13   6   1     3386.51     3517.55    179.27 o 
  14   6   1      210.38      150.88     41.11 o 
  15   6   1      585.77      585.11     79.81 o 
  16   6   1       12.70       22.67     30.83 o 
 -15   7   1      175.82      167.08     41.96 o 
 -14   7   1      115.55       84.69     56.64 o 
 -13   7   1     1007.35     1090.45    100.58 o 
 -12   7   1      688.79      703.16     78.62 o 
 -11   7   1      679.22      699.87     75.26 o 
 -10   7   1      746.11      692.33     66.48 o 
  -9   7   1      152.24      123.97     25.35 o 
  -8   7   1     3697.18     3946.09    157.79 o 
  -7   7   1     2481.94     2389.72     56.85 o 
  -6   7   1     2448.46     2445.97     63.36 o 
  -5   7   1      210.77      256.31     23.76 o 
  -4   7   1     7591.64     7411.29    175.99 o 
  -3   7   1     2883.70     2947.37     83.27 o 
  -2   7   1     7158.69     7403.73    137.10 o 
  -1   7   1     1564.16     1676.71     50.21 o 
   0   7   1     7778.73     7829.72    123.42 o 
   1   7   1     4572.52     4435.21     90.79 o 
   2   7   1     1912.75     2005.10     69.45 o 
   3   7   1     3112.43     3145.10     72.55 o 
   4   7   1     1944.56     1959.30     70.19 o 
   5   7   1    12126.99    12370.79    168.83 o 
   6   7   1     1691.48     1729.03     68.43 o 
   7   7   1      495.59      471.76     44.20 o 
   8   7   1     1048.21      999.10     58.92 o 
   9   7   1     2676.33     2482.05    119.36 o 
  10   7   1     2250.26     2120.68    178.84 o 
  11   7   1      371.14      245.29     46.62 o 
  12   7   1     1336.16     1521.22    117.38 o 
  13   7   1      273.95      314.58     56.91 o 
  14   7   1     1326.32     1339.72    118.86 o 
  15   7   1      434.76      398.83     66.77 o 
 -14   8   1     2115.54     2159.15    151.22 o 
 -13   8   1       52.98       38.18     21.72 o 
 -12   8   1     4292.98     4926.34    329.36 o 
 -11   8   1       25.66       30.07     27.71 o 
 -10   8   1     2257.19     2394.08    138.22 o 
  -9   8   1      279.40      249.42     32.53 o 
  -8   8   1     6993.18     6400.80    208.21 o 
  -7   8   1       55.68       55.72      8.18 o 
  -6   8   1      621.22      568.63     33.14 o 
  -5   8   1      430.86      462.38     26.87 o 
  -4   8   1     3210.47     3298.52     96.24 o 
  -3   8   1      294.12      285.02     27.17 o 
  -2   8   1      236.98      264.90     22.36 o 
  -1   8   1      451.35      451.30     32.74 o 
   0   8   1     1951.89     2006.97     67.00 o 
   1   8   1       28.10       32.78      8.34 o 
   2   8   1     2569.39     2563.80     72.49 o 
   3   8   1      215.01      233.50     19.62 o 
   4   8   1     4074.00     4257.05     94.38 o 
   5   8   1       82.21       91.51     15.74 o 
   6   8   1     6279.32     5463.15    287.10 o 
   7   8   1      213.09      235.11     34.41 o 
   8   8   1     1303.41     1172.49     65.19 o 
   9   8   1       23.21       -3.78     13.70 o 
  10   8   1     1379.21     1513.54    113.24 o 
  11   8   1        1.41      -17.42     18.75 o 
  12   8   1       91.00       46.38     68.26 o 
  13   8   1      139.49      116.02     56.69 o 
  14   8   1     1981.36     2063.05    319.72 o 
 -14   9   1      101.65      118.71     51.19 o 
 -13   9   1     1667.69     1985.87    221.14 o 
 -12   9   1      515.89      363.23     60.29 o 
 -11   9   1     2210.51     2262.19    144.53 o 
 -10   9   1      134.89      184.96     44.73 o 
  -9   9   1     3288.07     3411.97    164.51 o 
  -8   9   1     1832.97     1688.67    154.91 o 
  -7   9   1     3371.12     3400.72     75.77 o 
  -6   9   1      551.50      556.79     27.81 o 
  -5   9   1     1581.03     1575.59     52.26 o 
  -4   9   1     1854.44     1900.02     66.69 o 
  -3   9   1     6904.51     7006.15    142.62 o 
  -2   9   1     2351.66     2328.09     80.85 o 
  -1   9   1     3217.92     3281.57     93.73 o 
   0   9   1     2415.53     2310.60     76.78 o 
   1   9   1    11054.66    11319.03    165.66 o 
   2   9   1       68.59       59.23     14.42 o 
   3   9   1     7800.68     8162.17    238.76 o 
   4   9   1       35.83       38.40     10.27 o 
   5   9   1    12902.69    13055.02    368.11 o 
   6   9   1      210.77      183.04     19.71 o 
   7   9   1     6367.70     6550.32    149.03 o 
   8   9   1       19.98       17.04     19.66 o 
   9   9   1     4461.96     4517.18    195.93 o 
  10   9   1      385.14      469.61     65.73 o 
  11   9   1     1172.45     1127.99    104.91 o 
  12   9   1      116.39       63.30     28.21 o 
  13   9   1     1999.78     1920.57    199.89 o 
 -12  10   1      312.77      446.20     68.93 o 
 -11  10   1      772.72      758.86    128.31 o 
 -10  10   1      337.70      444.54     63.64 o 
  -9  10   1     2103.76     2140.13    109.24 o 
  -8  10   1      115.13      147.38     26.31 o 
  -7  10   1     3545.17     4002.77    125.77 o 
  -6  10   1      604.52      573.32     35.44 o 
  -5  10   1     3405.39     3509.89     89.93 o 
  -4  10   1      723.38      693.53     36.63 o 
  -3  10   1     8698.10     8993.24    169.99 o 
  -2  10   1      528.98      465.96     38.32 o 
  -1  10   1     7398.09     7841.90    152.57 o 
   0  10   1     1137.22     1192.14     58.57 o 
   1  10   1     9568.94    10058.94    164.98 o 
   2  10   1       98.99      130.39     18.85 o 
   3  10   1     2003.24     2068.22     71.65 o 
   4  10   1      600.26      612.86     35.36 o 
   5  10   1     6392.70     6548.31    153.16 o 
   6  10   1      174.43      213.07     33.57 o 
   7  10   1     1874.32     1899.34    123.25 o 
   8  10   1        1.26        3.86     14.29 o 
   9  10   1     5094.29     5532.84    412.52 o 
  10  10   1      472.47      448.90     67.18 o 
  11  10   1     2012.93     2131.10    148.67 o 
  12  10   1       82.63       15.03     27.59 o 
 -11  11   1      199.76      226.37     65.80 o 
 -10  11   1      894.52      748.69     85.86 o 
  -9  11   1      285.87      224.55     47.07 o 
  -8  11   1     3557.33     3873.83    301.47 o 
  -7  11   1      223.86      236.32     44.70 o 
  -6  11   1     2631.54     2641.33    102.91 o 
  -5  11   1       85.19       98.59     20.52 o 
  -4  11   1     5866.91     6010.56    124.31 o 
  -3  11   1      440.84      458.73     34.91 o 
  -2  11   1     3916.85     4082.49    102.28 o 
  -1  11   1      355.87      302.82     28.70 o 
   0  11   1     5324.79     5718.09    119.68 o 
   1  11   1     2317.55     2413.92     77.46 o 
   2  11   1     2481.72     2553.22     79.17 o 
   3  11   1     1359.61     1332.86     70.58 o 
   4  11   1     3409.52     3671.90    161.21 o 
   5  11   1     2501.24     2694.86    143.29 o 
   6  11   1     2687.66     2813.41    150.53 o 
   7  11   1     1137.09     1256.63    103.92 o 
   8  11   1     1380.51     1640.42    123.11 o 
   9  11   1      518.97      591.60     76.51 o 
  10  11   1     2184.78     2198.01    202.16 o 
  -9  12   1      270.39      343.00     77.47 o 
  -8  12   1     2161.03     2068.19    246.21 o 
  -7  12   1      112.02       86.73     30.52 o 
  -6  12   1      757.25      682.09     74.69 o 
  -5  12   1        1.46       -7.90     12.84 o 
  -4  12   1     1196.28     1140.96     88.94 o 
  -3  12   1      553.86      468.42     54.71 o 
  -2  12   1     1486.10     1426.06     63.18 o 
  -1  12   1       81.73       55.45     17.19 o 
   0  12   1     3795.02     3893.86    126.21 o 
   1  12   1      925.54     1025.40     65.13 o 
   2  12   1     2907.51     2807.24    138.13 o 
   3  12   1      167.93      206.77     40.95 o 
   4  12   1     4530.43     4453.81    184.44 o 
   5  12   1      857.99      808.13     82.44 o 
   6  12   1     4424.42     4460.73    244.00 o 
   7  12   1      185.67      155.87     58.50 o 
   8  12   1     1778.76     1910.38    407.59 o 
  -5  13   1     1985.39     2214.69    210.08 o 
  -4  13   1     1517.84     1654.74    177.04 o 
  -3  13   1     4077.42     4097.72    269.00 o 
  -2  13   1      735.50      841.84    118.41 o 
  -1  13   1     1312.78     1142.87    131.36 o 
   0  13   1      536.50      438.31     83.32 o 
   1  13   1     3896.13     3887.02    253.01 o 
   2  13   1      263.13      191.86     58.71 o 
   3  13   1     1503.96     1127.03    144.63 o 
   4  13   1      270.40      247.25     46.90 o 
   5  13   1     3273.68     3182.45    281.23 o 
 -18   0   2      994.14      906.57    117.56 o 
 -16   0   2     2695.43     2861.17    196.27 o 
 -14   0   2     3862.48     3862.89    210.75 o 
 -12   0   2    14018.41    14056.83    367.67 o 
 -10   0   2     9462.10     9501.91    169.63 o 
  -8   0   2     9611.04     8542.98    171.17 o 
  -6   0   2    17655.26    17199.50    169.81 o 
  -4   0   2      989.52      835.15     38.05 o 
  -2   0   2    61171.28    58603.52    359.15 o 
   0   0   2    48177.96    47116.59    192.70 o 
   2   0   2    55287.99    53353.44    375.65 o 
   4   0   2    34466.71    36407.60    368.07 o 
   6   0   2    69656.41    69892.43    654.52 o 
   8   0   2    41590.28    43957.85    329.19 o 
  10   0   2    41402.49    42144.22    363.74 o 
  12   0   2    10071.45    10486.44    242.22 o 
  14   0   2     8725.86     9301.37    377.93 o 
  16   0   2     3737.75     3519.23    251.96 o 
 -19   1   2      641.91      486.34     93.64 o 
 -18   1   2     1174.15     1161.58    139.82 o 
 -17   1   2      750.40      858.92    110.92 o 
 -16   1   2     3931.54     4139.32    278.90 o 
 -15   1   2     2404.57     2406.82    121.71 o 
 -14   1   2     2449.63     2515.79    101.56 o 
 -13   1   2     3767.45     4028.84    149.68 o 
 -12   1   2     3441.63     3556.57    134.34 o 
 -11   1   2     8487.41     8288.74    163.39 o 
 -10   1   2     1923.14     1885.98     73.78 o 
  -9   1   2     2166.54     2141.03     56.22 o 
  -8   1   2     8217.29     8131.92    103.10 o 
  -7   1   2    20821.95    20338.96    188.33 o 
  -6   1   2     2976.68     2796.33     52.37 o 
  -5   1   2     2719.15     2759.19     63.12 o 
  -4   1   2     3015.26     2961.50     50.26 o 
  -3   1   2    10760.75    10429.61    131.41 o 
  -2   1   2    13995.35    14361.55    170.17 o 
  -1   1   2    12335.44    12582.91    163.10 o 
   0   1   2    11463.51    11673.03    104.69 o 
   1   1   2     9638.31     9324.00     56.09 o 
   2   1   2    28071.09    27255.74    140.32 o 
   3   1   2     2020.55     1848.37     43.38 o 
   4   1   2    12770.32    12851.84    152.92 o 
   5   1   2     9073.99     8805.74    120.17 o 
   6   1   2    25242.57    26033.02    237.84 o 
   7   1   2     4229.67     3917.12     70.42 o 
   8   1   2     5216.84     5618.49     90.57 o 
   9   1   2     7533.58     7534.42    102.22 o 
  10   1   2     4607.62     4563.17     84.41 o 
  11   1   2     4313.92     4498.87    105.68 o 
  12   1   2     1811.95     1891.02     72.14 o 
  13   1   2     1422.54     1504.78     67.35 o 
  14   1   2     4184.62     4357.06    152.13 o 
  15   1   2     1781.93     2255.17    137.66 o 
  16   1   2     1509.16     1573.88    115.68 o 
  17   1   2      281.42      327.51     84.91 o 
 -18   2   2        3.79      -36.39     32.11 o 
 -17   2   2     3177.10     3302.21    236.35 o 
 -16   2   2       16.20       56.35     24.52 o 
 -15   2   2     6318.53     6807.53    204.00 o 
 -14   2   2      110.06      122.11     28.68 o 
 -13   2   2     4348.70     4358.29    150.54 o 
 -12   2   2       37.30       62.50     17.08 o 
 -11   2   2     6572.16     6325.41    122.49 o 
 -10   2   2      350.63      345.61     24.88 o 
  -9   2   2     6052.47     6350.57     94.20 o 
  -8   2   2      178.08      204.02     16.11 o 
  -7   2   2    16812.12    16028.35    230.45 o 
  -6   2   2      381.37      426.53     25.93 o 
  -5   2   2    17549.60    18030.59    260.51 o 
  -4   2   2       13.27       27.69      5.04 o 
  -3   2   2    77200.71    73323.23    825.44 o 
  -2   2   2        0.53       24.01      6.06 o 
  -1   2   2    10475.15    10662.92     83.09 o 
   0   2   2      117.70      102.96      9.18 o 
   1   2   2   129176.33   120257.66   1242.23 o 
   2   2   2     2027.08     2088.97     35.44 o 
   3   2   2    19463.71    19698.79    135.46 o 
   4   2   2        0.13       19.97      6.81 o 
   5   2   2    15442.76    15079.70    154.68 o 
   6   2   2      430.70      444.50     22.02 o 
   7   2   2    10302.02    10441.40    117.23 o 
   8   2   2      201.17      174.77     15.68 o 
   9   2   2     2734.24     2604.35     63.48 o 
  10   2   2     1045.61      942.36     40.58 o 
  11   2   2     2636.69     2620.86     85.89 o 
  12   2   2      141.75      145.07     24.91 o 
  13   2   2     2732.60     2834.16    139.07 o 
  14   2   2      102.65      100.71     21.09 o 
  15   2   2     4001.41     4383.51    191.52 o 
  16   2   2      114.36      107.34     33.34 o 
  17   2   2     1164.58     1239.76    117.93 o 
 -18   3   2      304.71      226.66     67.46 o 
 -17   3   2      310.66      247.93     50.50 o 
 -16   3   2     3872.68     4331.49    284.87 o 
 -15   3   2     2907.18     3023.62    130.28 o 
 -14   3   2     3471.53     3383.94    168.09 o 
 -13   3   2     1668.70     1609.07     75.78 o 
 -12   3   2     7870.35     8042.88    160.86 o 
 -11   3   2     3044.51     3013.40     83.22 o 
 -10   3   2     5992.65     6021.04     87.67 o 
  -9   3   2    10400.88    10768.20    169.95 o 
  -8   3   2    11037.89    11151.24    113.98 o 
  -7   3   2     5605.18     5436.88     81.64 o 
  -6   3   2    19010.72    19261.78    169.63 o 
  -5   3   2     7120.09     7172.44    102.55 o 
  -4   3   2    14226.92    14532.21    127.54 o 
  -3   3   2     4196.39     4098.79     66.42 o 
  -2   3   2    14538.38    14032.37    119.23 o 
  -1   3   2      143.75      157.74     11.63 o 
   0   3   2     4125.38     4117.61     42.97 o 
   1   3   2     5100.57     5058.07     83.39 o 
   2   3   2    30510.63    29774.01    210.05 o 
   3   3   2     5654.94     5702.98     92.76 o 
   4   3   2     2125.33     2119.22     72.08 o 
   5   3   2     4573.61     4554.41    107.44 o 
   6   3   2     9300.16     8531.75    311.69 o 
   7   3   2    12307.73    12001.27    156.34 o 
   8   3   2     2683.59     2765.52     63.61 o 
   9   3   2     1336.09     1329.79     49.15 o 
  10   3   2     3943.27     4195.50    128.94 o 
  11   3   2     3126.26     3310.61    166.45 o 
  12   3   2     1282.95     1317.71     61.92 o 
  13   3   2     1565.73     1633.34     72.31 o 
  14   3   2     2689.05     2904.49    155.28 o 
  15   3   2      366.75      357.80     57.19 o 
  16   3   2      459.67      476.52     68.92 o 
  17   3   2      388.06      408.96     89.32 o 
 -18   4   2      887.04      855.06    135.10 o 
 -17   4   2       53.79      137.93     57.59 o 
 -16   4   2     3756.73     4105.59    282.09 o 
 -15   4   2        1.54       71.01     27.89 o 
 -14   4   2     4676.15     4677.58    127.18 o 
 -13   4   2       40.52       20.02     11.09 o 
 -12   4   2     7510.76     7738.84    212.22 o 
 -11   4   2       22.54       14.65      9.08 o 
 -10   4   2    10554.02    10714.29    153.26 o 
  -9   4   2      346.75      334.65     19.14 o 
  -8   4   2    21564.04    21644.26    174.27 o 
  -7   4   2     3136.61     3066.62     97.38 o 
  -6   4   2    25982.20    27098.43    309.12 o 
  -5   4   2      308.39      338.20     21.07 o 
  -4   4   2    25753.92    26791.73    178.12 o 
  -3   4   2     1548.09     1487.78     47.78 o 
  -2   4   2    11606.37    11226.43    117.69 o 
  -1   4   2     1496.78     1464.61     50.14 o 
   0   4   2     5629.71     5531.49     65.62 o 
   1   4   2     1433.46     1413.40     30.73 o 
   2   4   2    35453.47    35651.57    315.81 o 
   3   4   2       84.41       95.03      7.73 o 
   4   4   2     8529.37     8970.25    136.06 o 
   5   4   2      847.23      782.71     45.15 o 
   6   4   2    18069.53    17681.90    285.35 o 
   7   4   2      434.35      421.71     39.18 o 
   8   4   2     7683.93     8018.70    154.04 o 
   9   4   2       30.50       13.23     10.88 o 
  10   4   2     5330.02     5146.53    138.36 o 
  11   4   2       35.17       16.38     25.00 o 
  12   4   2     3860.09     3612.99    238.41 o 
  13   4   2       31.30       29.00     19.58 o 
  14   4   2     3367.41     3535.69    177.72 o 
  15   4   2      248.22      286.98     54.46 o 
  16   4   2      958.76      881.73     95.02 o 
  17   4   2        1.27      -41.17     36.83 o 
 -17   5   2      826.62     1092.44    154.88 o 
 -16   5   2      894.08      955.51    101.16 o 
 -15   5   2     2242.21     2530.17    154.54 o 
 -14   5   2     1327.88     1452.76    154.41 o 
 -13   5   2     1812.59     1882.15    123.88 o 
 -12   5   2     3198.25     3111.13    152.85 o 
 -11   5   2     3404.65     3629.75    157.91 o 
 -10   5   2        5.77        2.26      4.53 o 
  -9   5   2     1200.58     1187.58     41.17 o 
  -8   5   2      628.06      664.94     40.04 o 
  -7   5   2     6438.45     6261.74    109.30 o 
  -6   5   2      145.23      133.85     15.63 o 
  -5   5   2      624.74      586.53     33.20 o 
  -4   5   2     1553.71     1376.25     62.46 o 
  -3   5   2    10341.08     9815.85    131.97 o 
  -2   5   2     7013.27     6747.66    138.97 o 
  -1   5   2     2463.87     2537.08     50.09 o 
   0   5   2    13975.87    13571.96    129.35 o 
   1   5   2    17039.40    16552.90    123.32 o 
   2   5   2     2334.09     2142.66     46.49 o 
   3   5   2     3491.50     3334.03     72.13 o 
   4   5   2     7061.69     6973.70    123.34 o 
   5   5   2     8428.81     8192.73    200.02 o 
   6   5   2     2131.21     2335.30     74.33 o 
   7   5   2     9495.88     9328.08    159.31 o 
   8   5   2      401.02      402.94     41.35 o 
   9   5   2     4948.07     4684.60    148.85 o 
  10   5   2     4990.87     4843.66    136.80 o 
  11   5   2     4900.25     4721.42    185.47 o 
  12   5   2      562.19      610.61     71.41 o 
  13   5   2     2031.22     2311.26    142.02 o 
  14   5   2      746.65      745.61     83.80 o 
  15   5   2     2794.24     2960.14    173.26 o 
  16   5   2      593.26      563.73    112.66 o 
 -16   6   2      532.06      534.43    129.28 o 
 -15   6   2     1865.52     2042.99    142.93 o 
 -14   6   2       68.95      103.70     33.78 o 
 -13   6   2     1808.57     1701.02    120.67 o 
 -12   6   2      661.03      671.42     73.73 o 
 -11   6   2     3292.84     3511.54    160.13 o 
 -10   6   2       68.37       67.20     17.41 o 
  -9   6   2      898.61      885.95     39.35 o 
  -8   6   2      437.96      474.73     28.29 o 
  -7   6   2     7690.09     7661.17    113.29 o 
  -6   6   2        7.51        6.54      5.11 o 
  -5   6   2     3722.88     3807.27     78.82 o 
  -4   6   2      100.83       94.77     14.92 o 
  -3   6   2    14041.34    13867.17    145.11 o 
  -2   6   2     3372.15     3338.52     67.27 o 
  -1   6   2    20797.91    21204.69    309.19 o 
   0   6   2     1077.25     1139.86     41.81 o 
   1   6   2    16562.95    16334.55    225.52 o 
   2   6   2     1816.24     1610.74     41.85 o 
   3   6   2    12295.23    12403.82    157.97 o 
   4   6   2      513.78      527.14     23.08 o 
   5   6   2     9962.81    10010.64    194.21 o 
   6   6   2     1348.32     1319.85     57.15 o 
   7   6   2     5816.68     5547.16    144.13 o 
   8   6   2      156.94      175.10     27.27 o 
   9   6   2     4593.36     4466.90    199.29 o 
  10   6   2      448.14      386.53     83.08 o 
  11   6   2     3506.52     3154.75    201.01 o 
  12   6   2       38.38       89.14     43.24 o 
  13   6   2     1884.74     2155.81    192.08 o 
  14   6   2      702.83      759.60     88.57 o 
  15   6   2     2905.23     3019.02    180.22 o 
  16   6   2       50.99      -37.20     37.99 o 
 -15   7   2      140.89      119.45     37.81 o 
 -14   7   2     1124.54      974.89     98.36 o 
 -13   7   2      661.66      600.66     75.01 o 
 -12   7   2     2949.86     3039.85    228.03 o 
 -11   7   2     1177.52     1221.50     97.94 o 
 -10   7   2     2703.22     2651.99    110.04 o 
  -9   7   2     3304.99     3198.69     69.10 o 
  -8   7   2     5582.74     5459.10    105.15 o 
  -7   7   2     1106.06     1123.24     47.74 o 
  -6   7   2     2693.67     2728.99     80.07 o 
  -5   7   2     2004.94     2005.53     69.30 o 
  -4   7   2     4288.81     4412.70     91.19 o 
  -3   7   2      317.02      312.19     23.28 o 
  -2   7   2     4262.19     4209.54    128.80 o 
  -1   7   2     3512.23     3574.62     71.35 o 
   0   7   2     3868.51     3934.85     85.35 o 
   1   7   2        5.80        8.22      6.99 o 
   2   7   2     7344.08     7502.02    107.69 o 
   3   7   2     2129.38     2050.62     68.52 o 
   4   7   2     1063.82     1068.97     34.92 o 
   5   7   2     1671.42     1699.67     62.48 o 
   6   7   2    11839.70    11478.23    235.03 o 
   7   7   2     2811.73     2824.48    103.65 o 
   8   7   2     3751.90     3633.95    214.66 o 
   9   7   2     1873.42     1707.55     90.69 o 
  10   7   2     6237.08     5824.14    372.91 o 
  11   7   2     1127.03     1164.01    100.93 o 
  12   7   2     2103.14     2193.76    143.69 o 
  13   7   2      424.16      512.60    138.90 o 
  14   7   2     2513.97     2689.88    170.04 o 
 -15   8   2        1.84      -14.54     25.45 o 
 -14   8   2      955.14     1173.54    110.29 o 
 -13   8   2      118.81      147.23     51.73 o 
 -12   8   2     1570.97     1547.40    118.29 o 
 -11   8   2     1425.59     1615.42    116.54 o 
 -10   8   2     3188.66     3373.76    161.93 o 
  -9   8   2        1.34       -7.65     11.13 o 
  -8   8   2     4341.58     4387.11     97.00 o 
  -7   8   2     4777.39     4801.14    117.49 o 
  -6   8   2     3004.15     2972.08     78.76 o 
  -5   8   2      106.40      132.59     16.89 o 
  -4   8   2     5328.12     5386.53    124.06 o 
  -3   8   2     1133.82      971.93     62.92 o 
  -2   8   2     4528.61     4403.85     88.17 o 
  -1   8   2      444.37      443.69     32.04 o 
   0   8   2     5069.25     5153.23    104.43 o 
   1   8   2        3.70        4.68      5.72 o 
   2   8   2     5883.17     6009.02     95.83 o 
   3   8   2      415.37      449.76     25.70 o 
   4   8   2     3810.29     3752.66     81.21 o 
   5   8   2       83.20       77.30      6.39 o 
   6   8   2     5833.57     5896.21    107.27 o 
   7   8   2      184.30      107.81     20.92 o 
   8   8   2     4098.46     4046.75    258.90 o 
   9   8   2       51.72      100.72     30.03 o 
  10   8   2     1890.07     1957.58    130.69 o 
  11   8   2      109.36       96.16     30.80 o 
  12   8   2     1650.88     1682.01    129.71 o 
  13   8   2      210.75      159.27     99.89 o 
 -14   9   2      483.69      471.86     99.64 o 
 -13   9   2      467.60      332.78     59.31 o 
 -12   9   2       15.78       27.41     17.15 o 
 -11   9   2      876.62     1016.47     95.34 o 
 -10   9   2      557.60      566.71     72.08 o 
  -9   9   2     1151.01     1110.47     93.74 o 
  -8   9   2      152.62      160.03     51.77 o 
  -7   9   2     3517.14     3543.80     86.79 o 
  -6   9   2       24.55       21.06      7.14 o 
  -5   9   2     2111.56     2166.03     83.29 o 
  -4   9   2     1200.80     1225.78     62.58 o 
  -3   9   2     4653.94     4662.87    117.55 o 
  -2   9   2      117.96      123.44     19.35 o 
  -1   9   2      270.37      282.87     33.65 o 
   0   9   2      740.21      699.58     41.33 o 
   1   9   2     4266.32     4305.53    117.02 o 
   2   9   2      423.34      427.94     30.13 o 
   3   9   2     1237.84     1270.79     49.83 o 
   4   9   2      373.77      387.46     26.25 o 
   5   9   2      443.21      447.70     21.99 o 
   6   9   2        0.71        1.03      7.78 o 
   7   9   2      472.02      426.46     50.43 o 
   8   9   2       78.44       51.50     22.13 o 
   9   9   2       19.99       24.31     20.03 o 
  10   9   2      905.54     1009.14     97.58 o 
  11   9   2      125.69       27.24     32.30 o 
  12   9   2      134.58      146.92     56.75 o 
 -13  10   2      804.56      636.93    114.01 o 
 -12  10   2       41.84       46.18     58.98 o 
 -11  10   2      400.29      481.03    114.17 o 
 -10  10   2      282.22      281.95     73.03 o 
  -9  10   2     1132.31     1219.35     75.52 o 
  -8  10   2      175.31      213.30     31.01 o 
  -7  10   2      951.01     1094.22     85.83 o 
  -6  10   2        9.12       22.32     12.50 o 
  -5  10   2     1490.71     1479.71     63.29 o 
  -4  10   2      371.26      345.83     29.89 o 
  -3  10   2     1811.28     1826.46     77.22 o 
  -2  10   2      382.26      317.37     31.87 o 
  -1  10   2     2340.84     2374.13    120.87 o 
   0  10   2      299.75      326.99     30.09 o 
   1  10   2     1253.84     1314.32     57.92 o 
   2  10   2     2803.43     2947.25     82.96 o 
   3  10   2     2064.38     2157.30    125.11 o 
   4  10   2       25.01       24.32      9.41 o 
   5  10   2     1155.81     1365.12    133.37 o 
   6  10   2     1480.37     1457.69    142.60 o 
   7  10   2     1034.70     1170.90    121.63 o 
   8  10   2        8.87        2.48     15.57 o 
   9  10   2      823.34      908.25     93.10 o 
  10  10   2      342.97      347.74     60.57 o 
  11  10   2      993.85      942.66    100.91 o 
 -11  11   2       71.38       -3.32     19.14 o 
 -10  11   2      996.23     1024.06     99.77 o 
  -9  11   2      486.75      503.11     80.17 o 
  -8  11   2     1718.21     1701.42    118.99 o 
  -7  11   2        6.65        1.64      9.65 o 
  -6  11   2      976.99     1121.08     68.00 o 
  -5  11   2      546.15      612.06     49.61 o 
  -4  11   2      640.64      638.76     49.40 o 
  -3  11   2       68.15       66.48     18.09 o 
  -2  11   2      186.17      163.46     24.14 o 
  -1  11   2      407.48      416.03     37.54 o 
   0  11   2        2.46       11.90      9.78 o 
   1  11   2      232.15      232.99     25.73 o 
   2  11   2      567.82      596.88     55.98 o 
   3  11   2      424.28      433.41     74.12 o 
   4  11   2      259.16      282.69     61.99 o 
   5  11   2      145.54      118.82     32.15 o 
   6  11   2     1251.64     1427.69    110.18 o 
   7  11   2       32.88       33.20     18.01 o 
   8  11   2     1277.43     1244.77    145.35 o 
   9  11   2      274.11      151.67     57.39 o 
  10  11   2      867.80      741.35    121.48 o 
  -9  12   2      142.18       92.16     60.79 o 
  -8  12   2      186.20      161.34     39.90 o 
  -7  12   2      259.29      251.37     80.83 o 
  -6  12   2      162.01      159.96     36.23 o 
  -5  12   2        0.63        3.52     28.13 o 
  -4  12   2      834.44      743.40     69.65 o 
  -3  12   2      260.72      264.10     37.51 o 
  -2  12   2     1111.98     1052.87     66.18 o 
  -1  12   2      305.39      232.37     31.43 o 
   0  12   2     1424.89     1434.08     78.07 o 
   1  12   2      141.70      155.16     26.63 o 
   2  12   2      340.29      280.43     48.31 o 
   3  12   2       26.18        8.06     13.95 o 
   4  12   2      687.72      709.31     76.51 o 
   5  12   2        2.68      -27.23     18.72 o 
   6  12   2       96.12      109.98     34.16 o 
   7  12   2      684.88      672.98    100.67 o 
   8  12   2      165.21      150.33     51.93 o 
  -6  13   2       28.58        6.84     22.91 o 
  -5  13   2        5.45       -8.52     22.36 o 
  -4  13   2       14.37       -4.09     19.15 o 
  -3  13   2      499.88      432.75     87.03 o 
  -2  13   2       58.39        9.18     22.45 o 
  -1  13   2     1021.68     1049.01     88.51 o 
   0  13   2       46.51       76.84     37.05 o 
   1  13   2      352.80      243.82     66.29 o 
   2  13   2        1.76       -3.89     19.63 o 
   3  13   2       45.30       13.72     26.66 o 
   4  13   2      390.77      358.22     65.15 o 
 -17   0   3      176.97      148.96     47.69 o 
 -15   0   3      205.28      242.43     56.52 o 
 -13   0   3     3549.69     3234.85    185.63 o 
 -11   0   3      259.47      299.13     39.23 o 
  -9   0   3      354.76       64.29    149.99 o 
  -7   0   3     7594.64     7712.54    258.73 o 
  -5   0   3      761.03      780.79     59.46 o 
  -3   0   3    15698.41    16620.58    236.36 o 
  -1   0   3     3053.52     3334.03     94.45 o 
   1   0   3     4404.29     4216.26     72.53 o 
   3   0   3     7051.64     6939.08    114.08 o 
   5   0   3       22.70       65.45     13.95 o 
   7   0   3     1540.96     1754.70    135.38 o 
   9   0   3      420.13      441.68     52.83 o 
  11   0   3     8091.92     8285.44    207.12 o 
  13   0   3     2780.06     2624.29    159.68 o 
  15   0   3     2262.90     2077.25    124.23 o 
  17   0   3      406.02      413.76     87.43 o 
 -19   1   3       70.20       96.39     45.05 o 
 -18   1   3       52.64       59.72     29.42 o 
 -17   1   3      357.75      327.99     50.38 o 
 -16   1   3       43.24       -7.61     36.99 o 
 -15   1   3      321.50      320.76     65.45 o 
 -14   1   3      107.67       64.37     20.85 o 
 -13   1   3      207.31      219.84     35.03 o 
 -12   1   3      597.32      562.30     44.40 o 
 -11   1   3       35.97       27.90      8.05 o 
 -10   1   3        2.81        2.50      4.36 o 
  -9   1   3     2074.91     2205.08     62.51 o 
  -8   1   3      249.88      278.41     19.68 o 
  -7   1   3      135.34       97.25     10.98 o 
  -6   1   3     1151.84     1115.80     39.06 o 
  -5   1   3     1547.21     1484.45     46.70 o 
  -4   1   3        0.09        3.41      3.57 o 
  -3   1   3        0.78        2.03      3.84 o 
  -2   1   3     1412.52     1305.25     61.75 o 
  -1   1   3      291.83      300.55     29.04 o 
   0   1   3      139.31      152.40      9.12 o 
   1   1   3       26.59       53.12      4.86 o 
   2   1   3      394.18      482.39     17.74 o 
   3   1   3      476.79      509.74     24.19 o 
   4   1   3     1325.85     1429.61     40.15 o 
   5   1   3     1262.48     1376.66     43.20 o 
   6   1   3       41.61       49.70     10.26 o 
   7   1   3      431.77      382.34     26.73 o 
   8   1   3     1772.33     1851.99     62.65 o 
   9   1   3      896.13      864.08     38.52 o 
  10   1   3      480.65      468.36     33.60 o 
  11   1   3      212.46      194.27     22.91 o 
  12   1   3       28.04       15.01      9.05 o 
  13   1   3      611.10      587.90     45.41 o 
  14   1   3        7.49       30.44     12.98 o 
  15   1   3        3.78       12.63     15.99 o 
  16   1   3        6.59       10.86     14.43 o 
  17   1   3       12.68      -22.65     28.86 o 
 -19   2   3      105.40       29.47     28.29 o 
 -18   2   3       25.77       27.55     24.49 o 
 -17   2   3      126.86      159.99     35.02 o 
 -16   2   3      159.92      135.97     30.37 o 
 -15   2   3      508.87      582.83     51.28 o 
 -14   2   3      318.14      351.44     45.54 o 
 -13   2   3       17.64       23.88     14.63 o 
 -12   2   3        6.97       14.50     10.37 o 
 -11   2   3     1891.54     1876.95     76.47 o 
 -10   2   3      100.84       88.72     12.21 o 
  -9   2   3       28.43       11.16      6.04 o 
  -8   2   3     1066.67     1134.46     39.04 o 
  -7   2   3     1645.57     1703.74     51.78 o 
  -6   2   3      443.52      517.66     25.37 o 
  -5   2   3     2229.62     2508.18     52.40 o 
  -4   2   3    10437.41    10467.50    100.26 o 
  -3   2   3       57.83       74.63      7.37 o 
  -2   2   3     9045.09     9037.56     95.19 o 
  -1   2   3     3712.59     3806.03     60.45 o 
   0   2   3     1571.11     1752.79     44.06 o 
   1   2   3     2291.77     2492.62     46.12 o 
   2   2   3     1779.88     1746.45     29.67 o 
   3   2   3     2719.58     2640.17     41.40 o 
   4   2   3      277.30      242.68     14.13 o 
   5   2   3     1065.47     1092.80     42.67 o 
   6   2   3     3162.85     2969.12     76.84 o 
   7   2   3     2396.52     2514.94     69.90 o 
   8   2   3      435.58      422.35     24.54 o 
   9   2   3      214.28      202.26     18.45 o 
  10   2   3      825.98      800.65     41.48 o 
  11   2   3      139.88      158.57     19.93 o 
  12   2   3      126.15      118.73     18.61 o 
  13   2   3      173.84      139.31     27.09 o 
  14   2   3     1011.54     1093.72     75.36 o 
  15   2   3      675.61      613.66     73.78 o 
  16   2   3       96.64       23.99     71.11 o 
  17   2   3        2.18      -23.97     18.37 o 
 -18   3   3      239.41      217.20     68.27 o 
 -17   3   3       24.89      -21.76     26.80 o 
 -16   3   3      427.98      440.35     60.66 o 
 -15   3   3     1252.23     1230.40     84.75 o 
 -14   3   3      576.87      643.95     59.41 o 
 -13   3   3      116.30       95.67     21.88 o 
 -12   3   3      523.54      494.21     48.17 o 
 -11   3   3     1657.57     1584.08     52.48 o 
 -10   3   3      698.79      724.08     31.62 o 
  -9   3   3      523.11      560.92     26.51 o 
  -8   3   3      112.97      116.32     14.76 o 
  -7   3   3     4513.60     4592.93     73.52 o 
  -6   3   3        2.22       20.39      5.35 o 
  -5   3   3      383.10      421.23     20.21 o 
  -4   3   3       16.18       13.64      4.53 o 
  -3   3   3     9673.95     9955.02     90.32 o 
  -2   3   3     1563.92     1659.16     40.08 o 
  -1   3   3    12788.70    13368.87    111.48 o 
   0   3   3     3436.04     3421.86     63.27 o 
   1   3   3     3034.09     3102.16     74.42 o 
   2   3   3     7180.71     7457.31    146.45 o 
   3   3   3      826.57      703.14     32.20 o 
   4   3   3     6750.04     6614.11     89.50 o 
   5   3   3      559.02      657.29     33.20 o 
   6   3   3     5356.60     5236.50     66.54 o 
   7   3   3     3704.09     3672.83     49.76 o 
   8   3   3     1269.79     1259.22     43.64 o 
   9   3   3     2198.52     2090.41     79.29 o 
  10   3   3      157.14      167.30     24.52 o 
  11   3   3     1091.11     1102.23     48.44 o 
  12   3   3      257.66      257.72     28.01 o 
  13   3   3      242.67      191.21     25.21 o 
  14   3   3       34.84       21.25     16.99 o 
  15   3   3      195.05       90.53     57.28 o 
  16   3   3      150.02      132.39     46.81 o 
  17   3   3       69.61       53.88     34.16 o 
 -18   4   3       24.24      -15.00     26.66 o 
 -17   4   3      139.26      150.37     39.57 o 
 -16   4   3      435.03      390.10     87.58 o 
 -15   4   3        6.68       -3.04     11.32 o 
 -14   4   3     1299.35     1308.04     80.18 o 
 -13   4   3        7.60       13.01     11.48 o 
 -12   4   3      249.09      212.87     26.58 o 
 -11   4   3      206.35      183.48     18.97 o 
 -10   4   3     2198.91     2244.91     62.02 o 
  -9   4   3      306.96      293.75     18.92 o 
  -8   4   3      917.54      920.78     56.34 o 
  -7   4   3     2548.08     2558.81     93.26 o 
  -6   4   3     2331.61     2047.39     83.81 o 
  -5   4   3      242.07      256.10     19.09 o 
  -4   4   3     2320.76     2291.63     53.57 o 
  -3   4   3     5240.30     5937.58     92.53 o 
  -2   4   3     5881.53     5566.54     71.80 o 
  -1   4   3     4605.80     4993.18     54.74 o 
   0   4   3     2200.98     2247.18     70.99 o 
   1   4   3      526.63      508.02     27.54 o 
   2   4   3     1137.90     1056.08     57.48 o 
   3   4   3     3868.27     4545.98     55.84 o 
   4   4   3      437.06      420.66     37.94 o 
   5   4   3      879.04      838.65     45.76 o 
   6   4   3     2552.80     2718.69    105.18 o 
   7   4   3      199.68      165.34     32.37 o 
   8   4   3     2675.15     2602.80    103.65 o 
   9   4   3      609.71      559.09     51.85 o 
  10   4   3     2666.07     2645.75    130.13 o 
  11   4   3      470.24      458.48     51.89 o 
  12   4   3     1850.57     1827.35    121.46 o 
  13   4   3        0.09       -8.82     16.30 o 
  14   4   3      666.01      624.63     76.11 o 
  15   4   3        7.38       51.19     38.38 o 
  16   4   3      130.95      121.17     36.61 o 
 -17   5   3       71.75       54.43     40.22 o 
 -16   5   3     1070.40     1037.12    144.46 o 
 -15   5   3      318.51      306.37     79.05 o 
 -14   5   3      474.21      530.53     68.77 o 
 -13   5   3     2393.74     2426.49     86.80 o 
 -12   5   3       19.69       57.10     24.48 o 
 -11   5   3      580.70      556.21     39.26 o 
 -10   5   3      987.25      964.82     45.28 o 
  -9   5   3     1885.56     1841.99     70.09 o 
  -8   5   3        5.93       12.54      6.56 o 
  -7   5   3     5720.22     6160.68    117.72 o 
  -6   5   3     2508.25     2414.40     63.27 o 
  -5   5   3     2920.66     2759.16     65.05 o 
  -4   5   3      716.84      736.62     32.10 o 
  -3   5   3    10718.63    10958.87    134.21 o 
  -2   5   3     1467.88     1333.00     38.13 o 
  -1   5   3     4649.39     4643.04     68.18 o 
   0   5   3      493.30      548.92     44.07 o 
   1   5   3     2552.49     2591.78     79.61 o 
   2   5   3     2120.93     1920.09     55.88 o 
   3   5   3      595.39      599.05     30.83 o 
   4   5   3       18.17        7.10      5.93 o 
   5   5   3      608.20      658.56     53.84 o 
   6   5   3     4588.55     4660.70    103.94 o 
   7   5   3     1580.73     1580.36     75.20 o 
   8   5   3        6.10       14.74     10.50 o 
   9   5   3     3758.61     3528.53    184.36 o 
  10   5   3      284.72      299.21    103.32 o 
  11   5   3     3042.11     2866.97    111.02 o 
  12   5   3     1624.91     1639.52    116.60 o 
  13   5   3      799.97      839.87     87.04 o 
  14   5   3       87.04       48.18     44.61 o 
  15   5   3      488.74      540.45     75.47 o 
  16   5   3      487.43      536.08    111.18 o 
 -16   6   3       38.02       53.08     36.17 o 
 -15   6   3     5464.50     5625.19    234.96 o 
 -14   6   3       51.92       49.01     27.44 o 
 -13   6   3     1343.77     1325.14    106.39 o 
 -12   6   3       42.75       41.96     21.84 o 
 -11   6   3     4392.20     4398.33    104.80 o 
 -10   6   3      158.94      185.17     19.96 o 
  -9   6   3     2440.43     2523.94    122.01 o 
  -8   6   3     1058.65     1160.59     52.23 o 
  -7   6   3     5499.53     5666.07    117.84 o 
  -6   6   3      144.07      137.14     18.25 o 
  -5   6   3     1005.90     1189.05     52.13 o 
  -4   6   3     4205.92     4415.81    130.48 o 
  -3   6   3     2334.91     2534.60     60.97 o 
  -2   6   3      330.88      349.94     21.20 o 
  -1   6   3     3374.59     3617.20     61.87 o 
   0   6   3      976.63     1008.28     36.72 o 
   1   6   3     4682.92     4680.36     80.03 o 
   2   6   3      383.95      365.55     18.27 o 
   3   6   3    11545.05    11406.01    127.85 o 
   4   6   3      218.06      233.64     12.77 o 
   5   6   3     3588.00     3492.15     86.36 o 
   6   6   3      730.54      641.46     43.83 o 
   7   6   3     7986.78     7905.84    165.33 o 
   8   6   3      202.84      197.49     29.93 o 
   9   6   3      240.96      240.94     33.90 o 
  10   6   3      153.62      169.15     30.62 o 
  11   6   3     3186.77     3328.75    167.20 o 
  12   6   3        9.70        4.50     15.25 o 
  13   6   3      253.12      282.81     54.10 o 
  14   6   3      187.95      199.07     45.62 o 
  15   6   3     1018.85     1057.48    155.11 o 
 -16   7   3     1300.27     1396.39    170.76 o 
 -15   7   3      279.92      364.65     61.93 o 
 -14   7   3     3205.17     3505.71    209.12 o 
 -13   7   3        2.47       -3.79     23.81 o 
 -12   7   3     2484.15     2502.23    144.78 o 
 -11   7   3      922.90     1049.53     90.22 o 
 -10   7   3     3139.55     3088.66     85.20 o 
  -9   7   3       60.73       56.35     13.07 o 
  -8   7   3     1900.27     1775.79     60.90 o 
  -7   7   3     4992.11     4817.20     99.47 o 
  -6   7   3     1506.74     1497.23     62.77 o 
  -5   7   3     1076.79     1135.83     46.81 o 
  -4   7   3      195.79      225.57     24.76 o 
  -3   7   3      604.44      593.02     31.54 o 
  -2   7   3     5862.99     5876.11     98.23 o 
  -1   7   3     3401.69     3430.55     80.54 o 
   0   7   3     2949.72     3023.44     70.24 o 
   1   7   3      119.38      153.13     16.89 o 
   2   7   3     5656.46     5581.72     86.04 o 
   3   7   3     1702.23     1671.68     33.62 o 
   4   7   3     4901.40     4834.73     56.36 o 
   5   7   3      754.31      737.13     31.35 o 
   6   7   3     6753.52     6764.28    181.76 o 
   7   7   3     1450.92     1570.94    123.04 o 
   8   7   3     2474.34     2336.51     96.43 o 
   9   7   3      415.92      415.72     44.47 o 
  10   7   3     1088.43     1006.71    127.43 o 
  11   7   3     1983.32     2077.79    136.32 o 
  12   7   3      572.04      569.94     75.29 o 
  13   7   3      844.92      970.46     99.88 o 
  14   7   3      365.34      384.56     65.80 o 
 -15   8   3      149.73       99.58     49.87 o 
 -14   8   3      556.80      451.51     91.12 o 
 -13   8   3       66.70       64.96     26.80 o 
 -12   8   3      490.62      483.83     67.74 o 
 -11   8   3      238.79      240.06     45.30 o 
 -10   8   3     4257.20     4035.21    214.95 o 
  -9   8   3      251.57      250.63     25.77 o 
  -8   8   3     3985.46     3851.78    103.74 o 
  -7   8   3       14.87       20.53      9.05 o 
  -6   8   3     8693.00     8430.71    186.63 o 
  -5   8   3       91.70       92.90     25.67 o 
  -4   8   3     3570.06     3563.68     85.74 o 
  -3   8   3      175.21      128.29     27.98 o 
  -2   8   3     6924.75     7000.14    108.36 o 
  -1   8   3      216.12      224.24     22.46 o 
   0   8   3     2421.39     2462.40     68.55 o 
   1   8   3      343.97      366.91     24.84 o 
   2   8   3     4587.31     4623.64    115.02 o 
   3   8   3      245.52      252.61     13.89 o 
   4   8   3     1009.68     1009.37     27.85 o 
   5   8   3      335.85      311.81     19.93 o 
   6   8   3     5795.34     5728.57    142.63 o 
   7   8   3      161.27      143.32     22.36 o 
   8   8   3      669.08      623.10     93.82 o 
   9   8   3        4.90       32.08     29.35 o 
  10   8   3      932.11     1034.64     97.12 o 
  11   8   3        3.42       34.30     21.28 o 
  12   8   3     1850.88     1912.64    139.94 o 
  13   8   3       11.54       25.14     29.03 o 
 -14   9   3      678.37      754.51    123.96 o 
 -13   9   3       70.45       58.35     25.75 o 
 -12   9   3      754.53      887.43     92.78 o 
 -11   9   3     1811.12     1946.30    131.09 o 
 -10   9   3      744.50      767.06     79.68 o 
  -9   9   3     2461.46     2541.97    138.18 o 
  -8   9   3       11.48       47.25     18.41 o 
  -7   9   3     4538.44     4907.02    138.30 o 
  -6   9   3     1040.58     1095.09     53.96 o 
  -5   9   3     3759.89     3788.65     94.51 o 
  -4   9   3       16.14        8.13     11.27 o 
  -3   9   3     3816.18     3861.60     89.35 o 
  -2   9   3     6091.45     6251.89    130.12 o 
  -1   9   3     4813.54     5171.40    143.36 o 
   0   9   3     2026.41     2142.13     68.47 o 
   1   9   3     2914.57     3044.52     92.82 o 
   2   9   3     2493.25     2576.03     99.45 o 
   3   9   3     2830.35     2914.86     69.83 o 
   4   9   3      575.26      529.87     20.67 o 
   5   9   3     3763.26     3450.93    195.83 o 
   6   9   3     1964.85     1968.66    182.94 o 
   7   9   3     5284.81     5915.30    292.31 o 
   8   9   3      108.48       95.41     39.73 o 
   9   9   3     1692.08     1753.77    170.83 o 
  10   9   3        1.84      -35.02     23.35 o 
  11   9   3     3792.23     3806.23    198.51 o 
  12   9   3        3.58       -7.41     50.51 o 
 -13  10   3     1870.67     1492.51    168.98 o 
 -12  10   3       84.18       68.50     33.50 o 
 -11  10   3     4517.05     4460.52    300.64 o 
 -10  10   3        8.85       -7.31     28.51 o 
  -9  10   3     1754.78     1745.97     91.26 o 
  -8  10   3      293.98      250.79     33.65 o 
  -7  10   3     2391.90     2271.27     97.21 o 
  -6  10   3      455.55      480.53     43.69 o 
  -5  10   3      436.74      446.54     34.66 o 
  -4  10   3       81.43       81.71     18.07 o 
  -3  10   3     2076.24     2188.67     83.71 o 
  -2  10   3     1606.41     1616.95     69.49 o 
  -1  10   3     4357.42     4413.40    109.76 o 
   0  10   3      365.82      349.96     29.72 o 
   1  10   3     2635.39     2682.81    223.00 o 
   2  10   3      521.70      549.30     40.70 o 
   3  10   3     5420.13     5448.73    150.38 o 
   4  10   3      645.38      684.36     63.63 o 
   5  10   3     4328.61     5063.41    265.69 o 
   6  10   3      111.17      167.44     53.72 o 
   7  10   3     8271.94     8594.71    366.22 o 
   8  10   3      181.30      199.14     58.67 o 
   9  10   3     1760.91     1938.05    138.01 o 
  10  10   3      212.81      222.80     49.81 o 
  11  10   3     3785.79     3909.03    282.14 o 
 -11  11   3      486.57      323.65     75.16 o 
 -10  11   3     2414.03     2517.50    231.52 o 
  -9  11   3      945.51      983.77     92.22 o 
  -8  11   3     1796.22     1848.38     94.64 o 
  -7  11   3     1300.45     1382.02     78.66 o 
  -6  11   3     3182.77     3146.81    115.30 o 
  -5  11   3     1447.27     1367.11     73.58 o 
  -4  11   3      649.81      608.10     72.99 o 
  -3  11   3     1393.60     1463.88     71.30 o 
  -2  11   3     6013.73     6316.26    144.67 o 
  -1  11   3      732.60      726.34     46.81 o 
   0  11   3     1906.89     1910.84    104.32 o 
   1  11   3      399.15      372.33     67.12 o 
   2  11   3     5796.45     6098.21    175.79 o 
   3  11   3        8.46       68.26     29.66 o 
   4  11   3     2989.95     3193.25    212.29 o 
   5  11   3      185.85      139.97     48.41 o 
   6  11   3     4476.80     4632.02    269.24 o 
   7  11   3      728.70      627.66     77.26 o 
   8  11   3     1969.14     2068.97    168.96 o 
   9  11   3      215.74      213.48     66.86 o 
  -9  12   3      611.10      503.54     68.82 o 
  -8  12   3     2194.33     1988.73    129.51 o 
  -7  12   3      723.56      580.38    109.21 o 
  -6  12   3     3283.28     3212.33    245.66 o 
  -5  12   3      480.75      378.69     51.42 o 
  -4  12   3     1240.86     1136.21     88.00 o 
  -3  12   3     1101.02     1070.16     84.63 o 
  -2  12   3     4335.16     4052.91    162.07 o 
  -1  12   3      724.66      759.06     90.08 o 
   0  12   3     1034.36      996.71    111.77 o 
   1  12   3      177.63       71.15     30.67 o 
   2  12   3     1855.23     1664.18    151.68 o 
   3  12   3       27.60       30.89     23.77 o 
   4  12   3     1167.18     1054.07    128.50 o 
   5  12   3       40.88       44.85     18.23 o 
   6  12   3     2231.34     2273.05    146.42 o 
   7  12   3      245.54      278.33     51.48 o 
  -5  13   3     3725.30     3437.97    258.10 o 
  -4  13   3       22.49       15.42     21.36 o 
  -3  13   3     4284.51     4032.55    260.89 o 
  -1  13   3     4265.31     4362.35    261.25 o 
   0  13   3      490.04      507.34     62.13 o 
   1  13   3     3628.97     3557.29    167.35 o 
   2  13   3     1538.12     1477.76    111.04 o 
   3  13   3     3369.65     3214.40    167.16 o 
   4  13   3     1225.88     1055.51     98.58 o 
 -18   0   4     2660.89     2735.01    206.45 o 
 -16   0   4     1174.97     1060.40    120.82 o 
 -14   0   4     7137.33     7622.74    299.39 o 
 -12   0   4     4497.79     4095.19    204.23 o 
 -10   0   4     3692.29     3383.56    168.41 o 
  -8   0   4    10951.05     6001.71   5320.66 o 
  -6   0   4     9807.94     8996.61    225.35 o 
  -4   0   4    22427.27    22331.73    315.78 o 
  -2   0   4   182646.42   168301.14    799.24 o 
   0   0   4     1254.08     1098.05     55.96 o 
   2   0   4    18114.13    16935.13    234.06 o 
   4   0   4    12510.36    11947.70    174.15 o 
   6   0   4     2123.43     2059.82    181.71 o 
   8   0   4    10223.73    10655.85    227.91 o 
  10   0   4     5303.00     5066.29    237.24 o 
  12   0   4     7061.02     7523.96    317.85 o 
  14   0   4     5323.00     5387.85    195.68 o 
  16   0   4     7676.53     8028.88    384.78 o 
 -19   1   4     2518.50     2146.21    196.01 o 
 -18   1   4     1011.36      945.83     85.63 o 
 -17   1   4     1725.04     1551.53    112.96 o 
 -16   1   4      569.03      567.83     63.28 o 
 -15   1   4     4890.08     5397.50    184.27 o 
 -14   1   4     2961.69     2973.60    132.38 o 
 -13   1   4     4637.47     4470.62    155.84 o 
 -12   1   4     4116.46     4021.35    210.76 o 
 -11   1   4     4603.63     4734.21    107.49 o 
 -10   1   4    16614.43    16649.69    188.38 o 
  -9   1   4     3608.69     3484.72    115.77 o 
  -8   1   4     9929.72    10239.54    172.21 o 
  -7   1   4     3806.51     3700.53    101.11 o 
  -6   1   4    12493.47    11877.41    148.59 o 
  -5   1   4    10475.59     9953.33    129.24 o 
  -4   1   4     2274.58     2015.71     47.49 o 
  -3   1   4     3019.98     2940.49     78.90 o 
  -2   1   4      517.69      439.89     38.25 o 
  -1   1   4    44655.69    44060.27    390.96 o 
   0   1   4     2104.11     2017.85     38.69 o 
   1   1   4      175.68      159.93     11.21 o 
   2   1   4      525.22      453.89     19.18 o 
   3   1   4    22556.41    21628.78    173.25 o 
   4   1   4    15056.13    15270.49    137.74 o 
   5   1   4     3495.52     3416.21     70.59 o 
   6   1   4    11576.66    12001.40    142.05 o 
   7   1   4     5075.84     4896.86    110.68 o 
   8   1   4     9750.90     9809.81    146.61 o 
   9   1   4     3146.91     3117.59     87.68 o 
  10   1   4     5319.90     5440.33    144.94 o 
  11   1   4     2651.93     2612.92    117.54 o 
  12   1   4     7323.61     7532.76    147.97 o 
  13   1   4      758.62      811.25     51.30 o 
  14   1   4     1936.97     1859.96     80.13 o 
  15   1   4      923.08     1122.73     78.81 o 
  16   1   4     1500.62     1384.50     90.60 o 
  17   1   4      668.98      702.44     86.09 o 
 -19   2   4     1719.73     1594.54    176.33 o 
 -18   2   4        1.36       54.00     35.79 o 
 -17   2   4     1789.55     1671.88    109.06 o 
 -16   2   4        0.43       -5.47     12.72 o 
 -15   2   4     4770.15     5051.61    177.25 o 
 -14   2   4       53.36       51.87     17.24 o 
 -13   2   4     7486.36     7602.93    200.48 o 
 -12   2   4       55.35       72.74     21.77 o 
 -11   2   4    13439.53    13070.61    173.42 o 
 -10   2   4       14.50       16.26      8.17 o 
  -9   2   4    24880.29    24644.25    210.72 o 
  -8   2   4      149.80      162.56     17.84 o 
  -7   2   4    16424.22    16315.92    160.13 o 
  -6   2   4      670.49      661.04     27.66 o 
  -5   2   4    28549.89    28010.09    188.35 o 
  -4   2   4       64.07       65.49      8.91 o 
  -3   2   4     4289.24     4279.87     66.60 o 
  -2   2   4      249.81      337.24     28.38 o 
  -1   2   4    27617.03    27113.54    581.99 o 
   0   2   4      251.01      288.67     13.60 o 
   1   2   4     2927.26     3067.50     64.38 o 
   2   2   4       25.07       46.97      7.06 o 
   3   2   4    36572.20    35487.96    169.38 o 
   4   2   4      218.97      286.04     16.59 o 
   5   2   4    20448.91    21119.86    219.43 o 
   6   2   4      133.20      160.14     16.51 o 
   7   2   4    24987.46    25175.33    247.53 o 
   8   2   4       17.37       35.75     10.13 o 
   9   2   4    12295.57    12793.12    158.07 o 
  10   2   4      218.93      208.41     21.57 o 
  11   2   4    12619.18    12933.47    203.79 o 
  12   2   4       97.79       68.48     15.69 o 
  13   2   4     3686.69     3799.64    106.71 o 
  14   2   4       56.07       25.13     14.42 o 
  15   2   4     1065.11     1172.01     86.38 o 
  16   2   4       50.47       52.48     48.53 o 
 -18   3   4     1438.07     1395.69    165.35 o 
 -17   3   4     2021.52     2004.33    193.72 o 
 -16   3   4     1059.23     1056.40     82.03 o 
 -15   3   4     2196.65     2239.71     99.95 o 
 -14   3   4     4756.01     4897.90    141.95 o 
 -13   3   4      917.58      864.32     57.73 o 
 -12   3   4     2539.00     2450.76     85.11 o 
 -11   3   4     3520.72     3398.18    136.43 o 
 -10   3   4     9860.42     9506.12    126.95 o 
  -9   3   4     2044.86     2018.04     64.57 o 
  -8   3   4     6165.74     6241.73    114.51 o 
  -7   3   4     6977.98     7286.10    105.76 o 
  -6   3   4    19060.21    19016.04    207.26 o 
  -5   3   4    10462.90    10578.37    115.00 o 
  -4   3   4     7414.51     7999.53     98.82 o 
  -3   3   4     5802.17     5662.49     81.02 o 
  -2   3   4    15772.61    15367.05    136.61 o 
  -1   3   4    13171.40    12730.78    143.05 o 
   0   3   4    15151.06    14961.03    336.04 o 
   1   3   4    25729.00    26130.06    178.24 o 
   2   3   4    17677.14    17772.55    219.57 o 
   3   3   4     5566.70     5479.46     60.03 o 
   4   3   4    18798.65    18581.82    121.62 o 
   5   3   4     6141.57     6265.62     75.80 o 
   6   3   4     8184.83     8267.71    125.32 o 
   7   3   4     3177.04     3259.93     59.45 o 
   8   3   4    10513.18    10691.37    101.61 o 
   9   3   4        8.58       25.30      8.67 o 
  10   3   4     4390.08     4450.70    101.82 o 
  11   3   4     3127.96     2874.60    131.58 o 
  12   3   4     5315.59     5469.15    157.85 o 
  13   3   4      985.14      919.96    123.47 o 
  14   3   4      479.49      513.22     68.01 o 
  15   3   4     1208.72     1280.50    109.82 o 
  16   3   4     1489.61     1750.14    133.05 o 
 -18   4   4     2364.54     2651.50    236.39 o 
 -17   4   4      129.65      155.59     56.39 o 
 -16   4   4     3147.93     3138.17    172.00 o 
 -15   4   4        4.76       40.16     15.20 o 
 -14   4   4     4128.12     4333.07    150.94 o 
 -13   4   4      272.13      276.04     29.02 o 
 -12   4   4     1388.72     1276.82     76.44 o 
 -11   4   4       32.10       58.87     13.38 o 
 -10   4   4    10158.47    10259.72    311.12 o 
  -9   4   4        4.34       22.91     11.41 o 
  -8   4   4     6933.68     7345.16    112.99 o 
  -7   4   4      121.98      125.96     15.65 o 
  -6   4   4    32646.45    33877.55    283.75 o 
  -5   4   4     1303.00     1287.85     48.53 o 
  -4   4   4    19204.81    19871.65    165.51 o 
  -3   4   4        0.46       12.36      4.74 o 
  -2   4   4    38341.75    38404.87    510.23 o 
  -1   4   4     3005.93     2696.96     46.44 o 
   0   4   4    45828.37    46472.84    270.26 o 
   1   4   4     1394.87     1499.82     45.68 o 
   2   4   4    33901.03    35243.78    207.55 o 
   3   4   4     3083.87     2814.89     46.89 o 
   4   4   4    24173.28    23923.15    439.98 o 
   5   4   4       48.89       65.31     13.97 o 
   6   4   4     7947.85     8085.76    157.87 o 
   7   4   4      308.84      313.73     29.63 o 
   8   4   4     3538.79     3427.76    120.00 o 
   9   4   4     1952.94     1750.41     91.69 o 
  10   4   4     3238.69     3064.89    128.10 o 
  11   4   4      208.74      156.15     35.17 o 
  12   4   4     5316.23     5469.47    209.96 o 
  13   4   4       69.92       96.09     32.74 o 
  14   4   4     1250.43     1082.13    100.87 o 
  15   4   4       98.19      138.43     38.19 o 
  16   4   4     3843.15     3845.67    287.55 o 
 -18   5   4      272.30      239.16     75.55 o 
 -17   5   4      673.29      696.25     86.39 o 
 -16   5   4      124.60       93.45     31.19 o 
 -15   5   4     3141.32     3429.83    248.68 o 
 -14   5   4     3803.91     3870.92    189.79 o 
 -13   5   4     4610.72     4747.02    239.20 o 
 -12   5   4     4669.53     4735.62    140.35 o 
 -11   5   4     4041.92     4066.56    113.49 o 
 -10   5   4     2109.95     2087.60    126.44 o 
  -9   5   4     8272.42     8144.36    136.86 o 
  -8   5   4     7290.72     7275.62    122.02 o 
  -7   5   4     3811.93     3863.31    114.51 o 
  -6   5   4     2091.20     1925.87     67.42 o 
  -5   5   4     4587.55     4234.01     82.28 o 
  -4   5   4      768.58      698.97     31.89 o 
  -3   5   4     3313.35     3289.30     80.60 o 
  -2   5   4      920.30      890.58     32.74 o 
  -1   5   4     8252.28     7488.03     91.40 o 
   0   5   4        5.71        6.75      5.31 o 
   1   5   4       18.91       19.39      8.30 o 
   2   5   4       49.00       48.14     27.27 o 
   3   5   4     9846.80     9416.45    214.07 o 
   4   5   4     1920.06     1941.38     50.88 o 
   5   5   4     2053.66     2173.36     63.48 o 
   6   5   4     1369.71     1459.79     57.79 o 
   7   5   4     7260.06     6929.95    156.34 o 
   8   5   4     9499.39     9204.86    194.56 o 
   9   5   4     2630.76     2616.86    111.09 o 
  10   5   4     3791.51     3645.00    138.98 o 
  11   5   4     3851.39     3786.49    256.25 o 
  12   5   4     1247.90     1471.03    183.90 o 
  13   5   4     1836.34     2022.65    137.75 o 
  14   5   4      517.31      511.20     71.27 o 
  15   5   4     1229.40     1191.41    113.30 o 
 -17   6   4      617.54      748.81    132.61 o 
 -16   6   4       31.15       93.92     47.83 o 
 -15   6   4     2113.82     2047.37    194.94 o 
 -14   6   4      492.79      502.04     96.33 o 
 -13   6   4     3414.22     3589.68    237.67 o 
 -12   6   4      346.12      364.15     54.46 o 
 -11   6   4     4556.56     4364.55    177.12 o 
 -10   6   4     3359.45     3380.61    100.73 o 
  -9   6   4     6603.85     6498.95    121.70 o 
  -8   6   4      339.13      337.66     27.09 o 
  -7   6   4     6574.59     6727.82    134.47 o 
  -6   6   4     2368.74     2213.15     66.49 o 
  -5   6   4     5174.40     5111.88    111.23 o 
  -4   6   4      437.15      461.98     31.93 o 
  -3   6   4     4777.33     4872.33     82.60 o 
  -2   6   4      973.82     1060.48     38.61 o 
  -1   6   4     9045.97     8929.07     95.78 o 
   0   6   4      123.67      131.09     10.63 o 
   1   6   4      690.12      580.31     41.89 o 
   2   6   4      216.66      207.57     24.29 o 
   3   6   4     8165.75     8275.06    120.25 o 
   4   6   4      653.33      617.71     22.33 o 
   5   6   4     6485.31     6488.04    147.67 o 
   6   6   4      604.44      605.67     61.61 o 
   7   6   4     5565.78     5276.68    186.85 o 
   8   6   4     1081.81     1028.59     63.61 o 
   9   6   4     6990.50     6546.46    172.03 o 
  10   6   4       75.84       33.17     14.54 o 
  11   6   4     3625.90     4306.96    268.92 o 
  12   6   4      812.23      896.20     91.59 o 
  13   6   4     2226.49     2225.99    148.60 o 
  14   6   4       42.05       74.44     36.25 o 
  15   6   4     1459.11     1204.60    169.14 o 
 -16   7   4      460.25      465.04     97.89 o 
 -15   7   4      240.59      237.45     69.71 o 
 -14   7   4     1773.21     1944.76    186.69 o 
 -13   7   4      286.94      309.37     53.27 o 
 -12   7   4      455.07      505.19     65.51 o 
 -11   7   4      159.29      204.61     60.71 o 
 -10   7   4     2301.65     2366.97     94.01 o 
  -9   7   4       57.64       66.34     14.22 o 
  -8   7   4      592.82      588.65     36.86 o 
  -7   7   4      872.31      849.85     43.39 o 
  -6   7   4     4088.59     3982.36    138.36 o 
  -5   7   4       63.32       43.85     20.49 o 
  -4   7   4     2149.01     2094.52     61.57 o 
  -3   7   4     4878.57     4844.22     96.58 o 
  -2   7   4    12478.90    12422.87    169.19 o 
  -1   7   4     2351.73     2337.15    108.50 o 
   0   7   4     3627.06     3563.35    120.81 o 
   1   7   4     4770.31     4723.75    127.70 o 
   2   7   4     2645.19     2533.76     78.50 o 
   3   7   4      935.70      936.59     44.27 o 
   4   7   4     5267.95     5146.00     99.98 o 
   5   7   4     1692.41     1645.41     41.72 o 
   6   7   4     1297.66     1262.42     54.77 o 
   7   7   4      401.91      459.46     54.51 o 
   8   7   4     2546.55     2326.05    112.92 o 
   9   7   4      453.77      555.97     93.68 o 
  10   7   4     1078.79     1107.45    135.34 o 
  11   7   4      107.80       73.56     36.29 o 
  12   7   4     2618.02     2916.24    255.74 o 
  13   7   4      485.60      594.37     81.14 o 
  14   7   4      582.07      485.90    107.14 o 
 -15   8   4      308.17      230.58     69.75 o 
 -14   8   4      610.35      758.60    120.37 o 
 -13   8   4       37.49       38.96     30.71 o 
 -12   8   4      971.10     1029.84     95.32 o 
 -11   8   4      229.13      203.88     43.35 o 
 -10   8   4     2225.97     2393.54    133.64 o 
  -9   8   4      548.28      518.32     40.07 o 
  -8   8   4     1485.06     1481.39     75.82 o 
  -7   8   4       25.94       24.37      9.03 o 
  -6   8   4     4643.76     4628.89    156.20 o 
  -5   8   4      315.06      317.29     27.10 o 
  -4   8   4     3438.45     3413.17     98.84 o 
  -3   8   4     1765.56     1768.10     67.88 o 
  -2   8   4     5869.73     5829.21     94.02 o 
  -1   8   4     7877.24     7898.05    141.21 o 
   0   8   4     6465.58     6645.92    112.13 o 
   1   8   4      158.56      163.31     25.16 o 
   2   8   4     2995.02     2975.71    104.12 o 
   3   8   4     3533.84     4010.72    110.50 o 
   4   8   4     4642.44     4792.70    162.97 o 
   5   8   4      259.42      260.33     59.12 o 
   6   8   4     3331.01     3030.79     51.73 o 
   7   8   4        4.90       -0.54     16.49 o 
   8   8   4     1997.02     1986.90    174.24 o 
   9   8   4       95.20      128.92     47.11 o 
  10   8   4     1117.22     1150.28    141.69 o 
  11   8   4       49.53       34.89     20.56 o 
  12   8   4     2244.17     2275.05    347.11 o 
 -14   9   4      132.07      122.91     51.21 o 
 -13   9   4      933.57      906.56     95.86 o 
 -12   9   4     1449.83     1427.02    115.74 o 
 -11   9   4     2009.01     2195.74    210.05 o 
 -10   9   4     1750.26     1623.65    114.57 o 
  -9   9   4     3197.31     3419.44    159.16 o 
  -8   9   4     2236.85     2280.36    141.32 o 
  -7   9   4     2843.42     2795.59     83.78 o 
  -6   9   4      943.34      835.18     46.89 o 
  -5   9   4     1822.17     1779.47    122.73 o 
  -4   9   4      919.10      869.39     52.54 o 
  -3   9   4       83.81       80.89     12.96 o 
  -2   9   4      262.01      257.74     25.89 o 
  -1   9   4     1317.25     1337.72     61.72 o 
   0   9   4      743.14      765.20     41.05 o 
   1   9   4      840.55      818.23     99.77 o 
   2   9   4       12.13        7.38      8.11 o 
   3   9   4     4373.29     4640.82    176.71 o 
   4   9   4      306.62      281.78     43.56 o 
   5   9   4     2724.98     2870.80    198.17 o 
   6   9   4     1995.68     1911.04    167.22 o 
   7   9   4     2724.78     3082.89    217.69 o 
   8   9   4      171.04      207.08     58.63 o 
   9   9   4      991.82      958.79    128.87 o 
  10   9   4      568.94      682.51    114.07 o 
  11   9   4     1341.49     1517.43    127.99 o 
 -13  10   4      921.20      827.51    123.80 o 
 -12  10   4       18.46       20.04     29.43 o 
 -11  10   4      558.42      586.16     74.70 o 
 -10  10   4     1640.76     1786.88    123.73 o 
  -9  10   4      969.35     1059.58     71.63 o 
  -8  10   4      228.04      209.67     31.98 o 
  -7  10   4     2360.78     2440.45    101.46 o 
  -6  10   4     1770.34     1875.68     86.13 o 
  -5  10   4     1330.64     1286.02     90.94 o 
  -4  10   4        2.30       -7.64      9.08 o 
  -3  10   4     3198.64     3359.97    102.36 o 
  -2  10   4       13.13        5.99     10.76 o 
  -1  10   4     2160.89     2046.08    104.70 o 
   0  10   4        0.16       -0.08     17.67 o 
   1  10   4     2641.95     2601.02    113.43 o 
   2  10   4       52.39       18.78     18.69 o 
   3  10   4     1238.84     1278.95     71.20 o 
   4  10   4      421.94      416.59     76.99 o 
   5  10   4      964.87      903.08    116.80 o 
   6  10   4        2.38      -14.50     32.13 o 
   7  10   4      770.89      787.01    113.91 o 
   8  10   4      565.55      683.87    110.07 o 
   9  10   4      644.36      562.92    102.72 o 
  10  10   4       27.36       22.47     19.66 o 
 -11  11   4       35.52       -4.41     17.56 o 
 -10  11   4      260.62      240.40     47.48 o 
  -9  11   4        0.77       -1.41      9.32 o 
  -8  11   4      237.13      184.06     30.29 o 
  -7  11   4      281.23      271.59     36.40 o 
  -6  11   4     1337.63     1378.43     76.61 o 
  -5  11   4        0.79      -12.96      9.44 o 
  -4  11   4      918.48      971.61     59.89 o 
  -3  11   4      789.51      837.43     73.89 o 
  -2  11   4     3064.09     3133.11    194.75 o 
  -1  11   4       72.27      131.81     67.73 o 
   0  11   4     2236.35     2338.33    116.30 o 
   1  11   4      946.73     1004.69     74.33 o 
   2  11   4     1549.37     1530.36    145.08 o 
   3  11   4       44.13      -10.08     19.26 o 
   4  11   4      795.94      804.14    109.66 o 
   5  11   4      189.52      265.64     66.97 o 
   6  11   4      115.71      110.36     44.15 o 
   7  11   4       43.28       63.98     40.63 o 
   8  11   4       46.12       -9.05     20.35 o 
   9  11   4      417.30      307.86     78.93 o 
  -9  12   4        9.30      -66.57     44.38 o 
  -8  12   4      388.46      348.85     86.34 o 
  -7  12   4        5.93       39.64     30.64 o 
  -6  12   4       62.79       48.50     20.37 o 
  -5  12   4      298.17      358.89     52.29 o 
  -4  12   4      168.97      153.90     46.03 o 
  -3  12   4       49.99       52.03     27.78 o 
  -2  12   4      218.65      235.78     56.87 o 
  -1  12   4     1128.49     1143.92    123.84 o 
   0  12   4      269.91      221.03     38.47 o 
   1  12   4      155.25       71.51     30.08 o 
   2  12   4       94.15       86.86     39.91 o 
   3  12   4      168.52      119.97     41.10 o 
   4  12   4      306.82      207.79     61.22 o 
   5  12   4        4.06      -54.98     36.65 o 
   6  12   4      524.77      422.77     87.42 o 
   7  12   4        6.95       -5.13     16.18 o 
  -2  13   4      385.17      309.71     66.33 o 
  -1  13   4       57.49       71.69     32.60 o 
   0  13   4       24.94        9.40     18.40 o 
   1  13   4      206.80      172.34     51.10 o 
   2  13   4       28.60        4.01     14.59 o 
   3  13   4       19.59       11.17     19.26 o 
 -19   0   5       86.20       49.28     32.20 o 
 -17   0   5      159.74      223.02     61.59 o 
 -15   0   5        6.10       -5.38     15.86 o 
 -13   0   5      144.74      124.60     26.81 o 
 -11   0   5      802.00      716.33     59.34 o 
  -9   0   5      520.54      456.67     61.70 o 
  -7   0   5     4168.29     4108.18    166.00 o 
  -5   0   5      605.80      683.29     62.39 o 
  -3   0   5    49174.77    50824.30    496.15 o 
  -1   0   5     2126.81     2123.41     95.87 o 
   1   0   5     1263.47     1449.41     44.62 o 
   3   0   5     1288.69     1182.45     53.84 o 
   5   0   5     1375.95     1307.58     64.82 o 
   7   0   5      994.06     1119.33     70.85 o 
   9   0   5       43.22       68.06     19.70 o 
  11   0   5     1873.98     2049.89    159.41 o 
  13   0   5        1.96       -6.95     11.45 o 
  15   0   5      416.90      335.10     52.26 o 
 -19   1   5      111.88       51.10     35.78 o 
 -18   1   5      472.54      521.59     64.10 o 
 -17   1   5      161.32      136.20     32.47 o 
 -16   1   5       15.98       10.40     12.60 o 
 -15   1   5      345.02      420.34     52.88 o 
 -14   1   5     1650.92     1677.70    100.77 o 
 -13   1   5      320.74      298.70     41.81 o 
 -12   1   5       63.56       53.44     12.02 o 
 -11   1   5     4390.34     4366.69    119.82 o 
 -10   1   5      566.62      559.49     36.58 o 
  -9   1   5       84.76       94.03     16.56 o 
  -8   1   5      837.60      837.86     46.41 o 
  -7   1   5        8.71       12.11      8.03 o 
  -6   1   5       47.10       37.90      8.76 o 
  -5   1   5      177.76      162.47     18.05 o 
  -4   1   5     3457.18     3655.36    133.88 o 
  -3   1   5     3427.12     3670.63    151.16 o 
  -2   1   5      138.48      161.35     19.88 o 
  -1   1   5     1537.17     1595.67     59.08 o 
   0   1   5       33.87       15.86      4.97 o 
   1   1   5      368.96      310.03     15.53 o 
   2   1   5        5.50        7.12      3.44 o 
   3   1   5     2318.07     2389.48     47.30 o 
   4   1   5     2833.70     2602.47     59.96 o 
   5   1   5     3427.07     3713.98    111.46 o 
   6   1   5      424.47      412.06     27.49 o 
   7   1   5     1220.04     1222.50     50.10 o 
   8   1   5      708.11      700.10     40.44 o 
   9   1   5       15.30       14.71     10.14 o 
  10   1   5     1885.78     1692.11     98.24 o 
  11   1   5      296.62      255.35     30.90 o 
  12   1   5       94.06       98.30     17.83 o 
  13   1   5       10.57       -4.86     10.25 o 
  14   1   5      365.34      377.83     36.97 o 
  15   1   5        3.39        0.88     14.00 o 
  16   1   5       56.36       12.31     16.53 o 
 -19   2   5      120.74      134.02     55.74 o 
 -18   2   5       13.83       55.11     37.23 o 
 -17   2   5       17.70        3.82     12.47 o 
 -16   2   5       88.84      115.61     28.17 o 
 -15   2   5       14.63        4.23     26.54 o 
 -14   2   5      123.55      129.03     29.88 o 
 -13   2   5      551.17      585.24     45.81 o 
 -12   2   5     1419.65     1296.52    134.37 o 
 -11   2   5        0.72       -4.58      9.64 o 
 -10   2   5       32.53       45.74      8.88 o 
  -9   2   5     1963.57     1899.10     64.17 o 
  -8   2   5      128.22      167.77     20.26 o 
  -7   2   5      649.70      668.19     38.74 o 
  -6   2   5       13.33        2.65      4.05 o 
  -5   2   5     1225.95     1104.97     39.73 o 
  -4   2   5     2773.03     2785.32     60.01 o 
  -3   2   5     3743.31     4008.59     83.45 o 
  -2   2   5        4.48       25.57     10.12 o 
  -1   2   5     1086.43      989.77     39.25 o 
   0   2   5      352.99      334.65     17.06 o 
   1   2   5        8.31       31.55      5.42 o 
   2   2   5     1806.49     1668.38     37.30 o 
   3   2   5       12.36       11.66      4.11 o 
   4   2   5      122.21      155.31     12.44 o 
   5   2   5      427.75      439.74     22.32 o 
   6   2   5     1148.12     1122.66     44.78 o 
   7   2   5        1.28       10.04      6.25 o 
   8   2   5      771.43      751.68     41.59 o 
   9   2   5      137.84      146.92     22.31 o 
  10   2   5      206.84      192.27     21.74 o 
  11   2   5        0.67       18.23     17.12 o 
  12   2   5      501.43      508.73     43.14 o 
  13   2   5      745.85      752.95     62.51 o 
  14   2   5      108.27       78.86     21.60 o 
  15   2   5      100.96       46.77     18.62 o 
  16   2   5        2.67      -15.56     32.55 o 
 -18   3   5       91.17      121.83     57.23 o 
 -17   3   5      247.05      293.90     78.09 o 
 -16   3   5       22.20      -14.79     21.57 o 
 -15   3   5       55.66       64.33     33.40 o 
 -14   3   5     1004.71      962.92     78.20 o 
 -13   3   5      261.76      300.92     41.47 o 
 -12   3   5      516.00      515.69     51.69 o 
 -11   3   5      235.99      227.66     23.57 o 
 -10   3   5       89.58       78.73     11.72 o 
  -9   3   5     2208.09     2130.85     62.26 o 
  -8   3   5     1527.78     1554.90     54.15 o 
  -7   3   5       79.88       71.63     13.38 o 
  -6   3   5     8598.60     9136.93    120.49 o 
  -5   3   5     3651.97     3504.16     75.34 o 
  -4   3   5      439.73      340.62     22.21 o 
  -3   3   5     2246.08     2669.84     58.09 o 
  -2   3   5     1057.65      979.94     36.06 o 
  -1   3   5     6709.42     6933.84     83.47 o 
   0   3   5      574.82      554.56     19.13 o 
   1   3   5      818.52      911.12     38.81 o 
   2   3   5      297.56      309.57     12.83 o 
   3   3   5     1223.16     1200.83     30.94 o 
   4   3   5      528.15      500.47     22.05 o 
   5   3   5     1973.96     2054.66     47.63 o 
   6   3   5      117.48      142.86     13.10 o 
   7   3   5      645.94      723.12     30.00 o 
   8   3   5       17.26       35.34      7.66 o 
   9   3   5      681.74      735.76     30.28 o 
  10   3   5     1130.95     1139.96     39.72 o 
  11   3   5       38.45        6.95      8.32 o 
  12   3   5     1119.32     1088.12     66.38 o 
  13   3   5     1470.08     1502.80     87.66 o 
  14   3   5      901.86      930.73     92.43 o 
  15   3   5        1.69       23.45     25.08 o 
  16   3   5      564.15      619.56    110.83 o 
 -18   4   5      319.33      297.33     78.71 o 
 -17   4   5       10.42        9.23     21.84 o 
 -16   4   5      650.07      471.50     95.57 o 
 -15   4   5      508.44      448.36     53.16 o 
 -14   4   5     4890.82     5072.22    145.41 o 
 -13   4   5     1163.56     1153.87     67.25 o 
 -12   4   5      797.31      805.30     44.91 o 
 -11   4   5      218.72      176.77     20.56 o 
 -10   4   5     2472.58     2395.03     75.54 o 
  -9   4   5      217.53      187.38     22.39 o 
  -8   4   5      529.07      544.28     36.04 o 
  -7   4   5     5020.59     5375.03    112.71 o 
  -6   4   5      635.61      671.10     66.50 o 
  -5   4   5      143.44      131.57     13.36 o 
  -4   4   5      210.55      189.37     17.06 o 
  -3   4   5       48.32       18.57      5.47 o 
  -2   4   5      531.53      558.07     24.95 o 
  -1   4   5     1159.62     1303.04     39.83 o 
   0   4   5     3214.65     3028.01     73.25 o 
   1   4   5        7.82       22.20      7.31 o 
   2   4   5       10.27       22.99      8.32 o 
   3   4   5     4232.42     4276.21     81.28 o 
   4   4   5     5581.05     5545.25     77.85 o 
   5   4   5     1613.23     1629.17     50.90 o 
   6   4   5     1675.91     1567.93     46.26 o 
   7   4   5     2367.57     2382.94     94.46 o 
   8   4   5     5400.37     5316.12    151.23 o 
   9   4   5      252.37      269.85     36.64 o 
  10   4   5      729.30      622.24     59.06 o 
  11   4   5      570.29      576.73    106.93 o 
  12   4   5      877.15      949.29    126.99 o 
  13   4   5       31.53       27.44     18.38 o 
  14   4   5       70.39       75.55     26.24 o 
  15   4   5      741.89      759.49     89.44 o 
 -18   5   5       84.31      137.88     65.40 o 
 -17   5   5      527.22      558.47    109.34 o 
 -16   5   5       35.33       24.01     26.15 o 
 -15   5   5     2097.23     2214.69    142.91 o 
 -14   5   5      607.34      658.05     55.96 o 
 -13   5   5     3995.59     4059.15    202.21 o 
 -12   5   5        1.12       -5.93      7.83 o 
 -11   5   5     1054.74     1022.78    114.19 o 
 -10   5   5     1963.97      460.06   1084.15 o 
  -9   5   5     1749.74     1656.81     91.55 o 
  -8   5   5     1916.80     2012.52    126.19 o 
  -7   5   5      115.89       86.70     17.82 o 
  -6   5   5     2975.16     3127.28     88.81 o 
  -5   5   5      633.16      597.26     56.52 o 
  -4   5   5     2298.82     2300.23     58.53 o 
  -3   5   5      653.17      751.00     37.10 o 
  -2   5   5      184.80      187.44     15.21 o 
  -1   5   5     1029.58      934.92     27.17 o 
   0   5   5     5376.67     5384.32    102.62 o 
   1   5   5     4017.72     3913.44     97.23 o 
   2   5   5      446.33      477.61     27.10 o 
   3   5   5     4896.54     5071.56     74.73 o 
   4   5   5      813.33      680.90     28.10 o 
   5   5   5     3036.88     3120.09     75.01 o 
   6   5   5       97.56      108.68     18.18 o 
   7   5   5     8273.09     7977.94    235.49 o 
   8   5   5      286.07      302.24     35.92 o 
   9   5   5     3754.91     3459.03    127.72 o 
  10   5   5       32.34       14.55     15.36 o 
  11   5   5      513.46      562.64     97.06 o 
  12   5   5      633.41      506.70     94.04 o 
  13   5   5      492.89      464.53     67.89 o 
  14   5   5       34.17       14.86     15.73 o 
  15   5   5       35.18        7.77     19.69 o 
 -17   6   5      341.66      260.42     77.71 o 
 -16   6   5      184.43      203.67     46.45 o 
 -15   6   5      334.81      249.91     50.09 o 
 -14   6   5      130.84      123.94     47.61 o 
 -13   6   5     1018.34      915.53    119.88 o 
 -12   6   5      159.30       22.31     91.11 o 
 -11   6   5      101.93        3.85     44.86 o 
 -10   6   5      384.38      118.82    182.91 o 
  -9   6   5     7843.84     7531.61    308.88 o 
  -8   6   5       81.01       39.73     20.43 o 
  -7   6   5     6399.67     1507.58   3396.61 o 
  -6   6   5      107.67      120.08     21.82 o 
  -5   6   5    10403.95    10775.67    182.29 o 
  -4   6   5      231.45      238.52     21.54 o 
  -3   6   5     5889.72     5963.77    115.32 o 
  -2   6   5      504.05      499.52     28.38 o 
  -1   6   5     9983.66     9864.68    139.09 o 
   0   6   5      447.15      483.29     41.32 o 
   1   6   5     4362.61     4877.82    211.90 o 
   2   6   5     1503.03     1478.41     57.50 o 
   3   6   5     2125.76     2202.97     65.33 o 
   4   6   5      526.02      573.72     78.90 o 
   5   6   5     1519.81     1480.12    145.22 o 
   6   6   5     1764.29     1699.80    104.14 o 
   7   6   5     1052.12     1034.42     79.11 o 
   8   6   5       87.74      129.67     23.05 o 
   9   6   5     2571.53     2453.14    186.71 o 
  10   6   5      281.32      351.20     77.86 o 
  11   6   5     1453.71     1669.03    170.26 o 
  12   6   5        2.74      -62.84     41.89 o 
  13   6   5     2561.97     2800.97    241.47 o 
  14   6   5        0.23       40.08     36.78 o 
 -16   7   5      148.78      186.33     45.44 o 
 -15   7   5      444.65      598.39    106.66 o 
 -14   7   5      544.86      591.11    103.79 o 
 -13   7   5      909.74      905.58    122.05 o 
 -12   7   5      870.20      857.39    113.96 o 
 -11   7   5        6.14       34.69     26.60 o 
 -10   7   5     2052.99      314.02    943.29 o 
  -9   7   5     2704.34      618.55   1409.61 o 
  -8   7   5     4955.35     4769.21    153.17 o 
  -7   7   5       33.50       34.58     14.36 o 
  -6   7   5     7616.08     7682.75    173.05 o 
  -5   7   5      848.05      222.10    402.00 o 
  -4   7   5    10255.59    10455.88    148.88 o 
  -3   7   5       17.00       13.39      6.62 o 
  -2   7   5     7505.96     7706.34    158.10 o 
  -1   7   5     2030.80     1962.06     90.77 o 
   0   7   5     4501.26     4519.07    133.18 o 
   1   7   5      814.60      922.16     58.03 o 
   2   7   5     1207.56     1143.01     53.60 o 
   3   7   5     2711.67     2887.39    124.74 o 
   4   7   5     1070.81     1208.46     44.79 o 
   5   7   5      433.80      401.24     73.05 o 
   6   7   5     1008.75      894.02     81.77 o 
   7   7   5      780.25      805.53     45.10 o 
   8   7   5     2027.27     2158.73    179.63 o 
   9   7   5      581.18      675.13    106.08 o 
  10   7   5     1010.40     1044.25    134.21 o 
  11   7   5        2.30      -14.04     26.41 o 
  12   7   5     2006.30     2174.20    206.73 o 
  13   7   5     1052.98     1121.70    110.96 o 
 -15   8   5        9.57       66.24     37.20 o 
 -14   8   5     4553.92     4294.36    278.84 o 
 -13   8   5      139.71      162.64     54.78 o 
 -12   8   5     3700.02     4135.13    252.48 o 
 -11   8   5      507.08      512.96     85.52 o 
 -10   8   5     4726.86     4761.75    248.34 o 
  -9   8   5      209.54      184.71     29.99 o 
  -8   8   5     3804.06     3669.07    156.10 o 
  -7   8   5      862.32      839.33     54.18 o 
  -6   8   5     1194.00     1379.78     80.76 o 
  -5   8   5      969.82      908.38     49.20 o 
  -4   8   5      216.07      181.55     23.48 o 
  -3   8   5      687.19      690.76     36.75 o 
  -2   8   5      532.80      619.09     35.88 o 
  -1   8   5      383.79      335.92     53.94 o 
   0   8   5     5282.91     5365.47    176.10 o 
   1   8   5      413.21      350.77     38.43 o 
   2   8   5     2247.94     2261.01     90.72 o 
   3   8   5        2.15        0.01      8.58 o 
   4   8   5    12764.60    12519.46    188.04 o 
   5   8   5      457.47      369.56     71.74 o 
   6   8   5     3540.21     4072.84    240.18 o 
   7   8   5       36.14       57.45     33.26 o 
   8   8   5     5244.57     6026.90    311.52 o 
   9   8   5        7.19       45.23     39.48 o 
  10   8   5      782.96      783.49    119.94 o 
  11   8   5      189.18      214.45     64.22 o 
  12   8   5     2580.26     2915.50    179.78 o 
 -14   9   5      810.92     1048.75    141.07 o 
 -13   9   5     2161.97     2209.64    196.11 o 
 -12   9   5      173.85      122.30     47.94 o 
 -11   9   5     1452.22     1441.72    147.11 o 
 -10   9   5      780.84     1005.98    117.29 o 
  -9   9   5     2392.20     2457.00    173.73 o 
  -8   9   5     1568.18     1611.41    135.66 o 
  -7   9   5      907.75      875.58     55.36 o 
  -6   9   5     1368.43     1511.03     86.87 o 
  -5   9   5     1976.27     2031.63    122.89 o 
  -4   9   5     5329.83     5340.94    147.59 o 
  -3   9   5       26.19       40.67      9.82 o 
  -2   9   5     2293.41     2278.08     77.18 o 
  -1   9   5     4665.28     4569.54    138.53 o 
   0   9   5     1356.80     1432.54     84.04 o 
   1   9   5     1755.93     1877.98     92.56 o 
   2   9   5        1.97       19.14     36.97 o 
   3   9   5     4355.40     4395.45    222.44 o 
   4   9   5      432.18      458.28     32.03 o 
   5   9   5     5114.73     5046.46    270.87 o 
   6   9   5      113.27      114.29     44.01 o 
   7   9   5     2374.23     2445.94    198.91 o 
   8   9   5     1455.31     1422.64    156.83 o 
   9   9   5     2023.64     2114.27    196.85 o 
  10   9   5      289.69      282.17     75.49 o 
  11   9   5     1101.44      877.25    136.28 o 
 -13  10   5      997.94     1029.28    136.93 o 
 -12  10   5       85.54       48.76     33.07 o 
 -11  10   5      441.16      528.69     90.73 o 
 -10  10   5        1.03        7.98     17.73 o 
  -9  10   5     3999.16     4223.81    166.80 o 
  -8  10   5      432.89      440.15     53.22 o 
  -7  10   5     3164.18     3326.57    138.15 o 
  -6  10   5      198.58      211.06     34.09 o 
  -5  10   5     7344.03     7812.23    194.72 o 
  -4  10   5      379.26      389.18     42.36 o 
  -3  10   5     6431.99     6507.34    283.89 o 
  -2  10   5      489.27      518.87     35.76 o 
  -1  10   5     6369.60     6428.20    190.02 o 
   0  10   5      257.16      226.71     48.28 o 
   1  10   5     1248.47     1294.88     80.59 o 
   2  10   5      341.81      354.88     41.42 o 
   3  10   5     1295.03     1410.72    141.68 o 
   4  10   5       30.06       41.13     28.30 o 
   5  10   5     1040.73     1170.36    136.01 o 
   6  10   5       41.10       -3.95     23.63 o 
   7  10   5     1825.07     1683.18    171.67 o 
   8  10   5      520.38      605.61    109.96 o 
   9  10   5     1761.41     1748.68    184.66 o 
 -11  11   5      563.08      494.14     91.29 o 
 -10  11   5     2309.57     2335.20    206.92 o 
  -9  11   5     1095.67     1021.10     84.04 o 
  -8  11   5     4255.11     4103.63    161.93 o 
  -7  11   5       37.87       44.81     20.65 o 
  -6  11   5     3395.21     3389.65    137.53 o 
  -5  11   5      720.42      766.26     99.57 o 
  -4  11   5     5148.27     5106.01    254.96 o 
  -3  11   5      265.06      330.51     66.64 o 
  -2  11   5     2680.52     2684.11    131.35 o 
  -1  11   5     1144.16     1201.92     86.05 o 
   0  11   5     4888.82     5131.84    173.55 o 
   1  11   5      728.00      683.02     62.15 o 
   2  11   5     1242.22     1127.87    128.80 o 
   3  11   5     1687.96     1728.00    162.82 o 
   4  11   5     2504.84     2319.19    192.15 o 
   5  11   5     1274.26     1231.97    146.27 o 
   6  11   5      924.30      964.17    131.67 o 
   7  11   5      727.80      647.66    110.96 o 
   8  11   5     2810.27     3104.64    244.80 o 
  -7  12   5      215.71      134.61     44.03 o 
  -6  12   5      867.09      735.68    100.88 o 
  -5  12   5      911.47      970.56    115.08 o 
  -4  12   5     1942.58     2092.05    169.06 o 
  -3  12   5      295.93      275.82     76.16 o 
  -2  12   5     1107.82     1020.55     83.95 o 
  -1  12   5     1495.08     1479.99     99.50 o 
   0  12   5     2479.46     2577.97    194.31 o 
   1  12   5      668.98      808.45    109.84 o 
   2  12   5     1774.95     1774.08    167.87 o 
   3  12   5      750.95      801.41    117.08 o 
   4  12   5     3755.39     3605.08    248.03 o 
   5  12   5      538.34      496.79     95.57 o 
   6  12   5     1827.83     1731.20    179.58 o 
  -4  13   5      624.42      576.64     99.84 o 
  -3  13   5     1631.76     1341.92    100.89 o 
  -2  13   5      484.59      440.38     81.13 o 
  -1  13   5     5327.34     5308.26    283.32 o 
   0  13   5      158.46       56.80     32.90 o 
   1  13   5     3250.52     2814.18    213.57 o 
   2  13   5      117.47      113.67     44.02 o 
 -18   0   6      532.18      515.71     92.32 o 
 -16   0   6     1868.63     1747.44    158.92 o 
 -14   0   6     3037.56     3295.02    203.87 o 
 -12   0   6     5605.33     5007.17    174.05 o 
 -10   0   6     7073.17     6522.05    245.77 o 
  -8   0   6    24367.33    22590.07    425.54 o 
  -6   0   6     3213.18     1682.97   1353.81 o 
  -4   0   6    85341.31    85561.18    711.02 o 
  -2   0   6    14390.28    14909.14    283.44 o 
   0   0   6    11632.30    10318.49    203.15 o 
   2   0   6     2918.94     2876.00     71.10 o 
   4   0   6    16026.14    15778.43    385.06 o 
   6   0   6    13175.10    13406.21    229.27 o 
   8   0   6    11159.92    11194.32    233.26 o 
  10   0   6     4450.70     4474.05    229.16 o 
  12   0   6     5099.42     5844.73    288.40 o 
  14   0   6     2715.61     2925.26    179.27 o 
  16   0   6      243.61      115.43     46.95 o 
 -19   1   6      247.21      228.62     44.13 o 
 -18   1   6     2014.33     2126.53    131.19 o 
 -17   1   6     2459.16     2550.21    139.43 o 
 -16   1   6     2484.65     2497.86    134.60 o 
 -15   1   6     2408.46     2243.34    252.39 o 
 -14   1   6     1386.97     1474.01     96.61 o 
 -13   1   6     5844.89     5569.95    146.26 o 
 -12   1   6     2440.59     2318.67     91.37 o 
 -11   1   6     6459.21     6628.47    166.35 o 
 -10   1   6     4984.63     4919.10    112.30 o 
  -9   1   6    20004.28    20263.08    297.76 o 
  -8   1   6     2227.68     1959.04     72.60 o 
  -7   1   6    10372.63    10559.88    161.09 o 
  -6   1   6     2196.93     2146.94     73.05 o 
  -5   1   6    16208.08    16231.14    187.30 o 
  -4   1   6    14318.57    13786.71    204.78 o 
  -3   1   6    28429.32    29593.89    291.23 o 
  -2   1   6     5386.04     5319.50     98.73 o 
  -1   1   6     2591.85     2495.64     65.79 o 
   0   1   6    17036.51    16255.74    136.62 o 
   1   1   6     7789.42     7341.07     94.26 o 
   2   1   6     8961.21     8817.81     94.35 o 
   3   1   6     2027.68     1965.31     46.27 o 
   4   1   6    13231.52    13543.73    126.89 o 
   5   1   6    11800.86    11687.50    200.23 o 
   6   1   6     3438.31     3477.55     82.14 o 
   7   1   6     4004.10     4196.35     95.62 o 
   8   1   6     1218.97     1253.38     55.16 o 
   9   1   6     7437.87     7284.85    162.95 o 
  10   1   6     1647.34     1647.26     98.64 o 
  11   1   6     2231.97     2136.02    117.86 o 
  12   1   6     3002.36     3062.59    112.94 o 
  13   1   6     2959.39     3236.64    105.03 o 
  14   1   6     1777.38     1625.65     93.32 o 
  15   1   6      354.45      322.18     61.25 o 
  16   1   6      829.99      728.47     84.71 o 
 -19   2   6     1629.82     1323.18    162.82 o 
 -18   2   6      188.46      207.50     42.24 o 
 -17   2   6     5799.37     6097.26    213.58 o 
 -16   2   6      306.23      383.30     52.91 o 
 -15   2   6     3413.82     3559.18    153.87 o 
 -14   2   6        1.84       38.20     15.48 o 
 -13   2   6     5395.01     5422.26    247.82 o 
 -12   2   6        2.22        6.21      7.61 o 
 -11   2   6     6243.71     6050.99    174.43 o 
 -10   2   6      134.86      141.86     17.62 o 
  -9   2   6    11523.32    11509.11    173.35 o 
  -8   2   6      238.23      238.22     32.25 o 
  -7   2   6    12904.57    12903.67    179.22 o 
  -6   2   6      193.97      225.60     19.50 o 
  -5   2   6    20781.48    20820.79    181.14 o 
  -4   2   6       15.26       14.39     15.11 o 
  -3   2   6    28061.54    28081.13    433.29 o 
  -2   2   6      689.07      838.02     48.77 o 
  -1   2   6    39150.48    40096.86    269.32 o 
   0   2   6     1205.47     1229.10     57.12 o 
   1   2   6    23768.72    22864.37    155.84 o 
   2   2   6       85.37       89.90      9.06 o 
   3   2   6    10458.85    10310.58    126.62 o 
   4   2   6      776.23      743.11     28.94 o 
   5   2   6    19099.43    18974.33    189.82 o 
   6   2   6      281.53      309.30     20.82 o 
   7   2   6     2520.39     2574.27     63.06 o 
   8   2   6      347.96      304.51     41.90 o 
   9   2   6     5328.09     5107.16    131.47 o 
  10   2   6       57.57       63.97     17.66 o 
  11   2   6     5143.67     5241.47    148.67 o 
  12   2   6       29.40       29.59     12.40 o 
  13   2   6     5661.66     5725.01    170.71 o 
  14   2   6        1.37        8.14     12.54 o 
  15   2   6     2096.72     2072.61    117.95 o 
 -19   3   6       58.24       67.23     38.50 o 
 -18   3   6     2237.19     2094.75    205.08 o 
 -17   3   6     1153.02     1232.63    105.68 o 
 -16   3   6     3625.61     3454.19    155.26 o 
 -15   3   6       99.06       78.27     24.09 o 
 -14   3   6     3400.14     3461.54    115.58 o 
 -13   3   6     2257.01     2250.41    130.53 o 
 -12   3   6     4307.28     4394.27    154.22 o 
 -11   3   6     6408.05     6677.70    183.61 o 
 -10   3   6     5209.50     5196.04    135.32 o 
  -9   3   6     9450.73     9168.71    129.22 o 
  -8   3   6    10305.69     9964.73    203.27 o 
  -7   3   6    12716.67    12719.34    180.01 o 
  -6   3   6     1447.93     1303.67     70.14 o 
  -5   3   6     9868.50     9795.22    126.09 o 
  -4   3   6    13420.54    13214.17    142.87 o 
  -3   3   6     2269.83     2193.29     61.77 o 
  -2   3   6     2592.85     2667.24     82.70 o 
  -1   3   6     5393.31     5407.65    102.48 o 
   0   3   6    23611.81    23643.45    146.27 o 
   1   3   6     5170.64     5353.20     68.70 o 
   2   3   6     4054.98     4167.36     84.38 o 
   3   3   6     2296.31     2338.23     47.46 o 
   4   3   6    16022.88    16236.76    134.68 o 
   5   3   6     7933.15     8156.30     95.56 o 
   6   3   6     8128.65     8468.03    124.78 o 
   7   3   6     2025.83     2062.15     57.41 o 
   8   3   6     4985.06     4889.70     92.82 o 
   9   3   6     5775.56     5857.16    106.71 o 
  10   3   6     5624.95     5408.15    116.96 o 
  11   3   6     3191.88     3298.95     99.35 o 
  12   3   6     3491.06     3435.46    154.82 o 
  13   3   6     2174.95     2286.42    202.30 o 
  14   3   6     2063.89     2082.08    108.96 o 
  15   3   6      937.81      937.50     96.25 o 
 -18   4   6      788.10      758.50    127.13 o 
 -17   4   6      169.69      145.09     57.60 o 
 -16   4   6     1974.15     2138.79    119.92 o 
 -15   4   6       92.78      146.18     32.68 o 
 -14   4   6     1365.21     1351.58     71.02 o 
 -13   4   6        6.48        3.78     19.27 o 
 -12   4   6     6365.43     6340.27    371.79 o 
 -11   4   6      738.03      667.21     58.61 o 
 -10   4   6    11058.90    11128.39    182.97 o 
  -9   4   6     1640.15     1660.76     60.86 o 
  -8   4   6    22931.76    22998.75    291.00 o 
  -7   4   6      427.55      490.11     46.29 o 
  -6   4   6    12033.67     7678.27   3520.14 o 
  -5   4   6       21.03       12.52      8.63 o 
  -4   4   6    15805.16    15726.61    192.62 o 
  -3   4   6       89.95       92.57     13.21 o 
  -2   4   6     5679.10     5897.12     84.28 o 
  -1   4   6      366.22      341.68     19.17 o 
   0   4   6    29514.35    30501.95    407.12 o 
   1   4   6      146.08      159.88     18.73 o 
   2   4   6     6419.28     6731.45    106.76 o 
   3   4   6       58.20       68.17      8.85 o 
   4   4   6    16644.51    16778.30    208.37 o 
   5   4   6      922.55      904.85     29.64 o 
   6   4   6    13092.18    13131.83    169.63 o 
   7   4   6      241.36      241.14     17.52 o 
   8   4   6     6564.18     6346.68     73.73 o 
   9   4   6       58.99       54.44      7.27 o 
  10   4   6    11572.19    11883.36    258.16 o 
  11   4   6      134.49       34.35     32.99 o 
  12   4   6     5318.95     5669.28    313.12 o 
  13   4   6      331.62      333.94     82.30 o 
  14   4   6     3535.87     3797.12    196.17 o 
  15   4   6       15.24      -77.71     51.80 o 
 -17   5   6     2082.74     2271.38    219.66 o 
 -16   5   6     1928.42     1899.70    195.28 o 
 -15   5   6     1171.23     1145.79    109.24 o 
 -14   5   6     2433.73     2314.64    116.32 o 
 -13   5   6     2514.84     2662.08    154.53 o 
 -12   5   6      301.86      313.49     35.12 o 
 -11   5   6     1803.75     1688.27    106.56 o 
 -10   5   6      954.31      899.26     56.40 o 
  -9   5   6     6772.46     6736.62    128.94 o 
  -8   5   6      422.03      374.80     34.20 o 
  -7   5   6     2274.19     2284.53     85.52 o 
  -6   5   6     2698.08     2660.38     90.27 o 
  -5   5   6     7828.92     7965.10    204.04 o 
  -4   5   6     5774.38     5921.69    119.40 o 
  -3   5   6    11154.88    11413.39    119.82 o 
  -2   5   6     9244.12     9189.63    104.61 o 
  -1   5   6     6426.48     6267.81    120.58 o 
   0   5   6     2534.49     2207.34     69.25 o 
   1   5   6     7743.85     7571.35    111.55 o 
   2   5   6     9537.88     9588.83    131.11 o 
   3   5   6     2673.71     2695.55     82.39 o 
   4   5   6      279.38      282.57     14.95 o 
   5   5   6    10347.16    10182.14    122.20 o 
   6   5   6     1504.70     1498.62     65.90 o 
   7   5   6     1067.21     1032.13     60.57 o 
   8   5   6     3152.45     2951.72    162.56 o 
   9   5   6     2792.56     2686.62    251.80 o 
  10   5   6       50.76      101.23     42.84 o 
  11   5   6      913.21      968.36    130.22 o 
  12   5   6      470.06      446.29     92.82 o 
  13   5   6     2036.45     2096.16    203.65 o 
  14   5   6      348.67      411.02     66.42 o 
 -17   6   6     1600.94     1400.18    177.02 o 
 -16   6   6      410.87      420.76     96.39 o 
 -15   6   6     1740.18     1471.35    174.11 o 
 -14   6   6       49.21       37.95     44.83 o 
 -13   6   6     2449.12     2556.78    145.26 o 
 -12   6   6        4.36       63.52     23.76 o 
 -11   6   6     1335.07     1208.77     67.55 o 
 -10   6   6       45.25       53.74     16.13 o 
  -9   6   6     6544.60     6286.78    169.67 o 
  -8   6   6       40.11       44.69     11.58 o 
  -7   6   6     2674.48     2832.09     92.60 o 
  -6   6   6      525.27      420.71     48.55 o 
  -5   6   6    11375.72    11623.31    198.66 o 
  -4   6   6     3246.76     3088.74     76.47 o 
  -3   6   6    13004.04    13261.66    147.61 o 
  -2   6   6     1108.78     1127.43     37.35 o 
  -1   6   6     8699.88     8471.63    147.92 o 
   0   6   6     3371.51     3238.35     87.71 o 
   1   6   6     9274.52     9469.21    142.57 o 
   2   6   6      418.03      445.63     27.06 o 
   3   6   6     3899.25     4185.56    105.83 o 
   4   6   6     3947.09     4053.69    212.96 o 
   5   6   6     4856.30     4622.29    235.41 o 
   6   6   6      308.81      300.69     49.53 o 
   7   6   6     1830.99     1819.19     73.66 o 
   8   6   6       28.23       25.23     11.32 o 
   9   6   6     2080.73     2026.36    178.10 o 
  10   6   6        0.61       12.17     32.48 o 
  11   6   6     1016.74     1080.30    140.23 o 
  12   6   6       83.22      139.31     51.82 o 
  13   6   6     2392.53     2224.54    214.24 o 
  14   6   6       10.06       -6.13     31.90 o 
 -16   7   6     1581.46     1805.37    203.04 o 
 -15   7   6      259.13      301.09     55.47 o 
 -14   7   6      929.45     1045.54     99.79 o 
 -13   7   6      913.18      922.03     90.05 o 
 -12   7   6     3481.24     3871.17    176.58 o 
 -11   7   6     2026.72     1886.00    160.21 o 
 -10   7   6     1424.36     1330.13    214.15 o 
  -9   7   6     1926.19     1933.33    145.54 o 
  -8   7   6     4388.63     4140.21    362.23 o 
  -7   7   6     2352.87     2266.60    139.43 o 
  -6   7   6      920.07      988.76     52.54 o 
  -5   7   6     2406.57     2432.78     84.35 o 
  -4   7   6     5050.70     4845.93    110.17 o 
  -3   7   6      653.10      685.88     38.20 o 
  -2   7   6     2364.18     2523.66     80.01 o 
  -1   7   6        2.71       14.00     11.25 o 
   0   7   6     2487.97     2486.97    101.56 o 
   1   7   6       49.80       53.89     14.58 o 
   2   7   6      733.19      697.87     55.83 o 
   3   7   6      250.72      280.82     32.03 o 
   4   7   6     6159.00     5838.94    267.75 o 
   5   7   6      198.18      226.51     55.45 o 
   6   7   6     2756.54     2674.12    193.64 o 
   7   7   6     2055.90     2192.24    180.08 o 
   8   7   6     2246.48     2798.08    209.65 o 
   9   7   6      999.90      696.66    108.84 o 
  10   7   6     2098.20     2104.64    195.00 o 
  11   7   6      895.42      896.90    130.39 o 
  12   7   6      995.71     1013.57    143.43 o 
 -15   8   6      290.34      244.86     73.22 o 
 -14   8   6      880.48      870.79     92.81 o 
 -13   8   6     1082.59     1042.42     98.60 o 
 -12   8   6     1940.68     2137.88    180.82 o 
 -11   8   6      169.87      223.13     59.32 o 
 -10   8   6     1957.94     2118.34    163.28 o 
  -9   8   6     4102.50     4138.75    216.86 o 
  -8   8   6     2504.17     2358.29    195.02 o 
  -7   8   6      186.12      164.54     40.18 o 
  -6   8   6     3061.36     3090.60     98.46 o 
  -5   8   6      956.12      836.46     44.49 o 
  -4   8   6     3488.41     3585.73     97.33 o 
  -3   8   6     1542.29     1551.96     59.46 o 
  -2   8   6     2653.49     2692.03    117.69 o 
  -1   8   6      422.06      442.88     97.81 o 
   0   8   6     3291.17     3320.77    123.04 o 
   1   8   6       23.34        7.00     12.43 o 
   2   8   6     2310.89     2344.50    120.95 o 
   3   8   6      373.51      338.85     33.30 o 
   4   8   6     2801.63     2861.70     92.23 o 
   5   8   6      877.25      819.13    108.35 o 
   6   8   6     3139.67     3134.53    216.44 o 
   7   8   6      110.10      129.81     43.93 o 
   8   8   6     1154.46     1291.09    147.41 o 
   9   8   6     1419.74     1559.80    167.15 o 
  10   8   6     1828.97     1827.11    187.38 o 
  11   8   6        3.13       37.36     31.31 o 
 -14   9   6      127.56      107.77     46.98 o 
 -13   9   6     1511.09     1382.46    115.61 o 
 -12   9   6      253.32      211.47     61.81 o 
 -11   9   6     1241.90     1269.25    135.51 o 
 -10   9   6      455.21      331.04     67.97 o 
  -9   9   6     2425.70     2064.80    157.27 o 
  -8   9   6       10.07       30.39     21.87 o 
  -7   9   6     1073.81     1064.26     63.89 o 
  -6   9   6     3166.25     3361.89    128.59 o 
  -5   9   6     1395.33     1326.91     49.62 o 
  -4   9   6       95.24       99.46     14.72 o 
  -3   9   6      826.09      845.43     45.18 o 
  -2   9   6     2381.33     2489.78    118.46 o 
  -1   9   6     3828.95     3768.29    141.62 o 
   0   9   6     2030.61     1980.17     99.77 o 
   1   9   6     4258.31     4370.47    152.82 o 
   2   9   6     2001.61     2023.14     92.46 o 
   3   9   6     1783.07     1788.55     79.14 o 
   4   9   6      636.61      608.12     94.96 o 
   5   9   6     3503.31     3677.69    236.26 o 
   6   9   6      447.87      541.75     94.14 o 
   7   9   6      305.52      304.08     75.50 o 
   8   9   6        4.12      -54.13     36.09 o 
   9   9   6      968.96      917.52    133.42 o 
  10   9   6      355.57      284.53     74.45 o 
 -13  10   6      148.74       77.84     38.04 o 
 -12  10   6       11.56       10.80     14.46 o 
 -11  10   6      420.22      443.47     82.94 o 
 -10  10   6       56.25       85.53     35.76 o 
  -9  10   6      898.91      850.05     75.01 o 
  -8  10   6        2.90        9.83     13.48 o 
  -7  10   6      980.11     1062.49     77.61 o 
  -6  10   6      273.88      272.35     33.04 o 
  -5  10   6     2491.49     2433.46     92.67 o 
  -4  10   6      245.20      289.11     30.25 o 
  -3  10   6     1654.10     1761.93    105.54 o 
  -2  10   6      198.98      212.59     37.67 o 
  -1  10   6     1595.34     1601.85     97.16 o 
   0  10   6     2696.40     2651.59    147.08 o 
   1  10   6     2744.14     2725.28    118.72 o 
   2  10   6      388.23      318.32     37.62 o 
   3  10   6     1105.72     1347.22    142.75 o 
   4  10   6     1129.93      868.25    117.78 o 
   5  10   6      834.45      739.93    111.78 o 
   6  10   6        9.04       10.51     18.55 o 
   7  10   6     1885.86     1698.53    175.36 o 
   8  10   6      106.31       80.82     46.84 o 
   9  10   6      631.57      768.68    125.23 o 
 -11  11   6      207.94      243.14     43.74 o 
 -10  11   6      763.65      611.94     67.53 o 
  -9  11   6       48.32       57.59     31.11 o 
  -8  11   6     1152.51     1040.49     92.87 o 
  -7  11   6      339.41      305.22     50.74 o 
  -6  11   6      416.65      435.59     61.34 o 
  -5  11   6      111.49      128.73     31.84 o 
  -4  11   6      693.06      720.83     71.90 o 
  -3  11   6        2.04       -3.61     21.28 o 
  -2  11   6       37.79       49.76     32.16 o 
  -1  11   6        1.83       26.48     24.48 o 
   0  11   6     1125.51     1067.97     80.91 o 
   1  11   6       45.05       -7.24     22.54 o 
   2  11   6      398.58      428.54     83.76 o 
   3  11   6      128.49      187.03     57.56 o 
   4  11   6      957.68      713.07    110.65 o 
   5  11   6      102.47      116.96     47.95 o 
   6  11   6     1783.58     1673.74    176.76 o 
   7  11   6      794.27      657.64    113.42 o 
  -8  12   6        3.78        5.36     14.04 o 
  -7  12   6      245.96      272.52     77.81 o 
  -6  12   6      397.31      400.55     68.45 o 
  -5  12   6      240.54      268.82     52.29 o 
  -4  12   6       91.61      147.87     44.21 o 
  -3  12   6       19.79        7.34     26.17 o 
  -2  12   6      490.59      480.45     58.61 o 
  -1  12   6       34.70       26.59     37.36 o 
   0  12   6       95.07      128.11     43.94 o 
   1  12   6        1.85      -10.78     25.29 o 
   2  12   6      503.98      553.21     96.29 o 
   3  12   6       57.90       70.04     33.89 o 
   4  12   6        9.14       32.17     22.11 o 
   5  12   6      654.50      641.59    109.07 o 
  -3  13   6      333.21      251.05     63.81 o 
  -2  13   6      126.94      151.31     53.55 o 
  -1  13   6      203.36      163.67     55.57 o 
   0  13   6        4.18      -41.64     29.66 o 
 -19   0   7      275.81      192.28     57.92 o 
 -17   0   7       37.91        3.47     30.17 o 
 -15   0   7      593.52      502.35     83.42 o 
 -13   0   7        0.55      -41.28     27.52 o 
 -11   0   7      159.23      171.01     30.03 o 
  -9   0   7      204.92      295.76     53.41 o 
  -7   0   7      521.29      536.44     66.55 o 
  -5   0   7    14800.29    16765.77    344.20 o 
  -3   0   7      992.96     1387.43     95.52 o 
  -1   0   7     1324.83     1307.41     50.40 o 
   1   0   7       57.02      110.95     18.28 o 
   3   0   7       39.11       11.91      7.63 o 
   5   0   7        5.20       10.94      8.32 o 
   7   0   7      978.29      902.90     65.37 o 
   9   0   7      975.45      996.02    106.67 o 
  11   0   7      161.98      139.83     45.27 o 
  13   0   7      130.40       73.26     32.03 o 
  15   0   7       33.78      -21.36     18.96 o 
 -19   1   7       91.46       89.20     28.61 o 
 -18   1   7        3.94       11.72     16.38 o 
 -17   1   7      149.98      160.45     36.59 o 
 -16   1   7       87.78       47.37     29.29 o 
 -15   1   7       44.05       -2.48     53.24 o 
 -14   1   7      333.21      330.11     78.93 o 
 -13   1   7      174.65      155.63     30.77 o 
 -12   1   7     1529.01     1494.19     75.44 o 
 -11   1   7       88.08       87.94     16.37 o 
 -10   1   7       53.18       45.09     10.66 o 
  -9   1   7      592.99      612.61     38.58 o 
  -8   1   7     3827.18     3791.70    127.88 o 
  -7   1   7      304.28      302.57     24.80 o 
  -6   1   7     1840.33     1968.12    103.59 o 
  -5   1   7     2405.33     2402.86     93.11 o 
  -4   1   7      985.92     1002.69     58.72 o 
  -3   1   7     1268.21     1310.44     65.44 o 
  -2   1   7     3166.88     3462.95     85.82 o 
  -1   1   7      615.47      553.68     33.34 o 
   0   1   7      436.98      497.03     25.94 o 
   1   1   7       12.42        8.57      4.08 o 
   2   1   7      892.52      976.58     33.62 o 
   3   1   7      911.57      919.87     40.18 o 
   4   1   7       51.08       30.88      6.71 o 
   5   1   7      650.72      559.59     28.90 o 
   6   1   7        4.71        6.26      6.73 o 
   7   1   7       85.28       73.22     13.39 o 
   8   1   7      531.84      470.72     39.74 o 
   9   1   7        1.53        3.39      9.60 o 
  10   1   7      859.99      931.49     76.04 o 
  11   1   7      788.71      777.98     72.72 o 
  12   1   7       34.53       52.46     28.23 o 
  13   1   7      602.09      552.88     51.60 o 
  14   1   7      215.81      202.11     33.69 o 
  15   1   7      130.68      119.92     34.73 o 
 -19   2   7      223.07      309.07     80.67 o 
 -18   2   7        0.05      -17.04     15.57 o 
 -17   2   7       63.52       73.17     24.01 o 
 -16   2   7      960.67      907.83    116.66 o 
 -15   2   7      297.97      280.85     96.86 o 
 -14   2   7       17.44       32.53     18.83 o 
 -13   2   7     1187.13     1104.60     66.23 o 
 -12   2   7     1603.97     1586.00     77.04 o 
 -11   2   7      316.86      295.93     40.51 o 
 -10   2   7      274.09      263.24     29.70 o 
  -9   2   7      702.09      738.40     42.62 o 
  -8   2   7       20.19       41.82     24.80 o 
  -7   2   7       57.77       45.20     10.27 o 
  -6   2   7     3237.84     3011.10     88.19 o 
  -5   2   7     1101.76     1258.59     68.07 o 
  -4   2   7       38.64       27.66     20.01 o 
  -3   2   7     1523.92     1514.33     72.46 o 
  -2   2   7     2313.90     2282.07     86.15 o 
  -1   2   7        0.81        1.11      5.33 o 
   0   2   7       28.19       31.71      6.73 o 
   1   2   7     2894.40     2755.50     55.53 o 
   2   2   7      479.88      478.26     26.13 o 
   3   2   7     1137.78     1149.69     36.47 o 
   4   2   7      388.47      373.68     21.67 o 
   5   2   7     1659.47     1637.08     47.78 o 
   6   2   7      900.28      845.46     36.09 o 
   7   2   7      168.94      163.49     18.27 o 
   8   2   7      610.87      609.46     36.57 o 
   9   2   7       99.81       97.13     15.71 o 
  10   2   7      313.79      364.30     76.04 o 
  11   2   7      282.84      263.91     42.11 o 
  12   2   7     1352.83     1426.83     75.67 o 
  13   2   7      134.89      109.62     63.24 o 
  14   2   7        2.21       25.82     17.96 o 
  15   2   7       19.58       -1.06     26.59 o 
 -18   3   7      196.83      299.88     77.01 o 
 -17   3   7      251.30      237.19     43.46 o 
 -16   3   7       25.03       35.03     20.24 o 
 -15   3   7       70.52       31.50     77.58 o 
 -14   3   7      553.93      508.07     46.19 o 
 -13   3   7      683.29      790.82     56.01 o 
 -12   3   7      923.75      968.32     74.68 o 
 -11   3   7     1697.25     1673.22     94.93 o 
 -10   3   7      554.61      505.56     43.74 o 
  -9   3   7       49.55       45.45     12.64 o 
  -8   3   7     1369.07     1640.67     85.77 o 
  -7   3   7     1903.54     1982.92     63.64 o 
  -6   3   7        0.80       10.54      5.63 o 
  -5   3   7      645.96      708.93     40.67 o 
  -4   3   7       11.96        9.71      8.62 o 
  -3   3   7     1841.56     1807.64     52.55 o 
  -2   3   7     1280.08     1399.08     61.70 o 
  -1   3   7       42.28       51.58     16.72 o 
   0   3   7     1115.18     1142.94     37.71 o 
   1   3   7      726.43      653.01     27.02 o 
   2   3   7     2903.79     2882.36     66.08 o 
   3   3   7      125.50      147.84     12.32 o 
   4   3   7     2739.92     2770.73     56.39 o 
   5   3   7     1662.06     1681.00     46.32 o 
   6   3   7       11.88       20.07      6.98 o 
   7   3   7       54.79       70.76     11.64 o 
   8   3   7      839.00      800.04     39.45 o 
   9   3   7      977.54      966.73     45.39 o 
  10   3   7       42.54       23.52     21.15 o 
  11   3   7      183.35      169.13     23.96 o 
  12   3   7       36.60       -2.24     48.25 o 
  13   3   7      185.51      132.20     33.24 o 
  14   3   7      221.25      245.28     38.78 o 
  15   3   7      137.98       72.32     40.21 o 
 -18   4   7      228.69      155.15     66.52 o 
 -17   4   7       18.20       32.70     36.21 o 
 -16   4   7     1209.95     1151.60    102.96 o 
 -15   4   7       22.84       26.93     17.67 o 
 -14   4   7       72.71       58.59     20.23 o 
 -13   4   7      192.55      192.62     27.39 o 
 -12   4   7     1421.42     1491.92     92.94 o 
 -11   4   7        2.93        5.65     24.64 o 
 -10   4   7       52.28       36.71     12.25 o 
  -9   4   7      942.63      874.85     53.50 o 
  -8   4   7     2821.16     2749.18     95.62 o 
  -7   4   7       43.93       40.70     10.94 o 
  -6   4   7     3292.91     3303.94    288.13 o 
  -5   4   7        0.07        9.94      6.53 o 
  -4   4   7     6345.46     6223.30    135.49 o 
  -3   4   7      712.22      764.36     38.22 o 
  -2   4   7     2566.55     2735.03     65.96 o 
  -1   4   7     2842.86     2860.05     60.11 o 
   0   4   7     1056.13      964.48     21.85 o 
   1   4   7      419.84      497.21     32.53 o 
   2   4   7      570.12      564.91     21.91 o 
   3   4   7      864.07      783.97     32.40 o 
   4   4   7        9.74       14.34      4.43 o 
   5   4   7      504.73      510.76     24.90 o 
   6   4   7     1909.38     1829.08     60.97 o 
   7   4   7       12.24       14.35     10.72 o 
   8   4   7      129.52      129.77     14.72 o 
   9   4   7      339.62      339.81     20.43 o 
  10   4   7     1824.40     1828.33    127.38 o 
  11   4   7      430.97      458.14     78.44 o 
  12   4   7       36.44       15.22     24.36 o 
  13   4   7        1.45      -36.87     31.52 o 
  14   4   7      579.95      615.71     81.34 o 
 -17   5   7      126.61      175.29     64.96 o 
 -16   5   7      467.71      456.83     97.29 o 
 -15   5   7     1003.67      989.52    105.40 o 
 -14   5   7       19.07        1.18     15.62 o 
 -13   5   7      117.48       47.86     40.28 o 
 -12   5   7      889.69      985.19     75.47 o 
 -11   5   7      646.28      684.05    100.87 o 
 -10   5   7       88.83       66.59     33.22 o 
  -9   5   7      892.25      941.74     97.97 o 
  -8   5   7     1888.71     2068.68    157.40 o 
  -7   5   7     2069.93     2013.42    106.92 o 
  -6   5   7      113.09       13.77     47.84 o 
  -5   5   7     7845.39     8114.87    203.37 o 
  -4   5   7     1102.37     1107.87     50.24 o 
  -3   5   7     4794.94     4852.02     86.67 o 
  -2   5   7     1999.17     2084.17     50.78 o 
  -1   5   7     1481.87     1461.93     61.07 o 
   0   5   7     1960.29     2051.02     78.07 o 
   1   5   7      621.18      640.42     37.83 o 
   2   5   7     1304.87     1337.36     48.35 o 
   3   5   7      119.75      106.72     34.85 o 
   4   5   7      749.06      764.57     91.77 o 
   5   5   7       43.05       37.68     10.05 o 
   6   5   7      521.94      505.57     26.62 o 
   7   5   7     2474.11     2312.86     91.61 o 
   8   5   7       71.05       57.46     17.37 o 
   9   5   7     1058.96      980.16    122.67 o 
  10   5   7     1308.82     1129.37    137.32 o 
  11   5   7      855.92      757.24    117.84 o 
  12   5   7      261.63      262.11     72.71 o 
  13   5   7      841.98      906.42    135.98 o 
  14   5   7      260.99      290.31     82.07 o 
 -16   6   7        9.94       29.31     36.04 o 
 -15   6   7      462.29      381.23     91.10 o 
 -14   6   7        0.37        1.46     27.05 o 
 -13   6   7     1465.35     1547.53    165.91 o 
 -12   6   7       78.56       61.76     38.03 o 
 -11   6   7     2165.27     2003.32    178.29 o 
 -10   6   7      379.87      433.07     80.56 o 
  -9   6   7     1286.32     1277.03     86.25 o 
  -8   6   7        6.15        9.92     11.66 o 
  -7   6   7     2449.06     2431.36    171.44 o 
  -6   6   7     1422.32     1461.12     91.11 o 
  -5   6   7      411.50      438.58     45.21 o 
  -4   6   7     1497.35     1536.79     54.53 o 
  -3   6   7     2075.57     2136.03     66.84 o 
  -2   6   7      115.33      124.29     15.29 o 
  -1   6   7     2524.19     2573.33     84.31 o 
   0   6   7       64.05       52.88     12.52 o 
   1   6   7     9326.51     9217.04    147.87 o 
   2   6   7       14.53       15.44      7.25 o 
   3   6   7     2186.48     2259.72     64.63 o 
   4   6   7      148.21      128.12     18.93 o 
   5   6   7     7129.17     6881.81    295.37 o 
   6   6   7       98.99       77.85     26.01 o 
   7   6   7     1188.72     1149.86    134.15 o 
   8   6   7      237.22      224.78     61.17 o 
   9   6   7     3194.87     3274.91    231.04 o 
  10   6   7       32.70       14.60     28.06 o 
  11   6   7      824.94      956.85    135.81 o 
  12   6   7      592.79      669.06    116.17 o 
 -15   7   7      179.38      145.41     64.52 o 
 -14   7   7      837.76      909.70    136.99 o 
 -13   7   7      379.78      377.72     86.00 o 
 -12   7   7     1887.11     1966.13    189.17 o 
 -11   7   7      554.83      607.57    104.50 o 
 -10   7   7      970.93      841.24    116.93 o 
  -9   7   7     1607.15     1441.95     94.01 o 
  -8   7   7     1178.59     1145.58     91.25 o 
  -7   7   7     2566.96     2410.47    173.10 o 
  -6   7   7      680.54      680.28     45.74 o 
  -5   7   7      274.45      290.87     25.45 o 
  -4   7   7     3881.05     3860.89     94.59 o 
  -3   7   7     3641.91     3787.75     85.73 o 
  -2   7   7     1616.60     1591.97     88.38 o 
  -1   7   7       24.08       46.27     16.30 o 
   0   7   7     3767.19     3788.21    148.53 o 
   1   7   7     2732.10     2840.02    108.09 o 
   2   7   7     5586.37     5653.22    145.47 o 
   3   7   7       11.83       17.12     17.93 o 
   4   7   7     4616.28     4717.92    249.17 o 
   5   7   7      678.51      764.18    103.47 o 
   6   7   7     3730.20     3742.04    234.59 o 
   7   7   7       30.50       44.13     32.97 o 
   8   7   7     1450.69     1563.12    159.79 o 
   9   7   7      465.35      350.57     79.24 o 
  10   7   7     1463.70     1761.14    182.59 o 
  11   7   7      604.44      628.31    111.65 o 
 -14   8   7      498.61      515.17    105.70 o 
 -13   8   7      161.17      155.62     62.17 o 
 -12   8   7     4791.32     4624.45    296.53 o 
 -11   8   7       64.20       67.08     39.90 o 
 -10   8   7     2171.04     2185.19    125.60 o 
  -9   8   7      209.55      178.96     65.65 o 
  -8   8   7     9601.45     8442.04    204.31 o 
  -7   8   7      115.12       92.94     25.95 o 
  -6   8   7     6988.54     6332.04    184.63 o 
  -5   8   7      653.95      566.93     36.58 o 
  -4   8   7     6057.38     5886.92    122.82 o 
  -3   8   7      402.29      354.54     26.82 o 
  -2   8   7     7842.78     7894.47    205.94 o 
  -1   8   7      548.82      612.03     85.04 o 
   0   8   7     3201.45     3365.92    172.55 o 
   1   8   7      344.53      321.25     38.45 o 
   2   8   7     3361.27     3369.67    116.57 o 
   3   8   7     1007.92     1042.38     88.01 o 
   4   8   7     1566.76     1342.58    139.58 o 
   5   8   7      149.32      161.84     52.73 o 
   6   8   7      925.20     1247.35    140.72 o 
   7   8   7      128.83       55.66     34.04 o 
   8   8   7      492.93      566.21    101.71 o 
   9   8   7      157.94      187.20     59.14 o 
  10   8   7     3587.10     4095.97    284.36 o 
 -13   9   7     1183.04     1137.30    160.36 o 
 -12   9   7     1006.50      971.75    145.17 o 
 -11   9   7     1702.51     1718.76    278.69 o 
 -10   9   7      337.53      309.97     49.70 o 
  -9   9   7     1668.04     1843.54    113.45 o 
  -8   9   7     1704.37     1827.14    117.23 o 
  -7   9   7     5099.83     4996.28    265.53 o 
  -6   9   7      923.18      776.18     72.53 o 
  -5   9   7     2023.47     1982.13    114.87 o 
  -4   9   7     4055.93     3794.64    100.62 o 
  -3   9   7     6039.72     6173.72    193.61 o 
  -2   9   7     1586.27     1575.06     95.86 o 
  -1   9   7     1413.66     1595.31     94.30 o 
   0   9   7     1050.98     1141.49     98.09 o 
   1   9   7     2632.17     2866.40    118.08 o 
   2   9   7      948.60     1018.68     67.07 o 
   3   9   7     1265.06     1237.22     66.30 o 
   4   9   7      980.22     1162.57    134.12 o 
   5   9   7     1176.77     1484.43    154.89 o 
   6   9   7     1015.06     1041.39    132.93 o 
   7   9   7      247.47      256.62     75.18 o 
   8   9   7       73.11      114.18     51.74 o 
   9   9   7     1678.19     1968.91    198.60 o 
 -12  10   7      266.02      370.22     89.44 o 
 -11  10   7     1803.93     1850.67    197.58 o 
 -10  10   7      602.46      522.56    101.13 o 
  -9  10   7      849.58      939.79     97.95 o 
  -8  10   7      636.90      686.11     74.44 o 
  -7  10   7     1660.55     1893.75    288.29 o 
  -6  10   7      404.68      416.51     69.91 o 
  -5  10   7      885.53     1129.24     90.24 o 
  -4  10   7     1309.71     1404.26     98.53 o 
  -3  10   7     3490.88     3538.40    152.17 o 
  -2  10   7      271.65      219.39     80.49 o 
  -1  10   7      963.09     1051.44     80.02 o 
   0  10   7      360.56      316.49     42.73 o 
   1  10   7     5029.74     5137.66    189.47 o 
   2  10   7      675.17      694.50    104.96 o 
   3  10   7     2288.15     2490.54    199.16 o 
   4  10   7        8.27       -0.63     24.62 o 
   5  10   7     6240.56     6874.89    344.79 o 
   6  10   7      165.96      214.06     62.08 o 
   7  10   7     1648.07     1635.66    177.40 o 
   8  10   7      202.79      212.25     67.48 o 
 -11  11   7      211.92      221.75     64.45 o 
 -10  11   7     1279.12     1100.24    163.46 o 
  -9  11   7      161.48      178.08     52.19 o 
  -8  11   7     2199.63     2080.85    132.97 o 
  -7  11   7     1286.67     1371.13    105.86 o 
  -6  11   7     1505.31     1491.42    109.01 o 
  -5  11   7      890.36      890.52     83.36 o 
  -4  11   7     3658.98     3729.83    166.15 o 
  -3  11   7     1617.21     1780.65    123.19 o 
  -2  11   7     2018.02     2046.44    117.87 o 
  -1  11   7      616.25      565.96     68.48 o 
   0  11   7     4133.01     4057.68    157.22 o 
   1  11   7      194.87      189.21     54.40 o 
   2  11   7     3581.72     4001.87    256.48 o 
   3  11   7      118.62      107.70     44.22 o 
   4  11   7     2209.30     2191.27    198.03 o 
   5  11   7      430.84      384.67     85.20 o 
   6  11   7     3088.92     2880.56    237.06 o 
  -8  12   7     2234.37     1925.01    131.98 o 
  -7  12   7      586.38      523.30     97.40 o 
  -6  12   7     2436.42     2185.97    135.90 o 
  -5  12   7      602.10      554.78     74.19 o 
  -4  12   7     4464.76     4227.39    182.09 o 
  -3  12   7     1103.34     1088.29     90.66 o 
  -2  12   7     2711.42     2674.42    139.78 o 
  -1  12   7      183.68      169.35     56.98 o 
   0  12   7     2470.26     2359.65    199.12 o 
   1  12   7      680.27      680.11    109.54 o 
   2  12   7     1890.51     1909.09    183.34 o 
   3  12   7      265.49      208.39     60.33 o 
   4  12   7      775.42      781.54    121.62 o 
 -18   0   8     2192.93     1883.43    179.75 o 
 -16   0   8     8887.90     9624.02    385.03 o 
 -14   0   8     4028.70     4437.15    244.14 o 
 -12   0   8     1484.02     1516.54    135.36 o 
 -10   0   8     6297.08     6912.22    269.51 o 
  -8   0   8     2119.62     2137.51    141.61 o 
  -6   0   8    22756.34    22355.97    434.44 o 
  -4   0   8    26171.36    26808.54    452.22 o 
  -2   0   8    23661.48    22767.80    401.53 o 
   0   0   8    10876.83    10556.01    185.28 o 
   2   0   8    16775.87    16204.34    290.60 o 
   4   0   8     4037.85     3842.91    103.08 o 
   6   0   8    12152.65    12274.39    236.90 o 
   8   0   8     1635.83     1738.06    136.48 o 
  10   0   8     2512.61     2625.95    182.61 o 
  12   0   8     3981.84     3860.28    242.31 o 
  14   0   8     2661.66     2690.70    217.93 o 
 -19   1   8     1664.75     1569.23    254.42 o 
 -18   1   8      369.15      381.88     57.91 o 
 -17   1   8     2529.86     2770.79    150.01 o 
 -16   1   8     1823.85     1928.79    205.80 o 
 -15   1   8     4380.27     4560.11    195.40 o 
 -14   1   8     2307.31     2287.25    125.35 o 
 -13   1   8     1840.44     1906.08    110.27 o 
 -12   1   8     6285.92     6129.65    192.17 o 
 -11   1   8     1963.26     2087.71    108.32 o 
 -10   1   8     7030.03     6936.92    122.75 o 
  -9   1   8     5550.12     5488.45    144.07 o 
  -8   1   8     8539.78     8593.73    194.57 o 
  -7   1   8     8974.67     9210.75    201.24 o 
  -6   1   8     4512.57     4216.97    132.76 o 
  -5   1   8     6719.21     6978.96    166.44 o 
  -4   1   8     1890.10     1825.02     83.72 o 
  -3   1   8    37283.84    39212.85    495.07 o 
  -2   1   8     7787.48     7661.15    166.13 o 
  -1   1   8    12749.87    13029.71    190.52 o 
   0   1   8      402.15      361.38     21.90 o 
   1   1   8    19266.88    19607.29    241.05 o 
   2   1   8    10461.33    10432.24    120.96 o 
   3   1   8     9932.95     9783.17    116.68 o 
   4   1   8     4051.68     4059.71     77.78 o 
   5   1   8     7707.11     7685.15    111.95 o 
   6   1   8     6238.74     6091.88    103.87 o 
   7   1   8     6106.36     5913.79    140.05 o 
   8   1   8     2285.09     2312.61     90.17 o 
   9   1   8     1199.47     1146.65     82.57 o 
  10   1   8     5369.06     5690.13    190.61 o 
  11   1   8     2285.73     2394.52    164.34 o 
  12   1   8     1641.06     1439.47    104.44 o 
  13   1   8     1187.88     1154.49     97.72 o 
  14   1   8      911.54      858.59     70.25 o 
 -19   2   8     1147.33      962.10    140.46 o 
 -18   2   8        0.29       51.71     26.37 o 
 -17   2   8     1379.27     1187.06    163.82 o 
 -16   2   8      168.04      152.31     37.53 o 
 -15   2   8     4594.77     4818.02    185.94 o 
 -14   2   8      126.38      126.75     45.11 o 
 -13   2   8     3691.05     3922.60    158.60 o 
 -12   2   8       76.07       84.91     24.46 o 
 -11   2   8    13242.25    12930.86    221.63 o 
 -10   2   8     1030.88     1018.46     55.62 o 
  -9   2   8    11793.02    11858.32    155.95 o 
  -8   2   8     1045.94     1028.27     70.74 o 
  -7   2   8    25933.12    26189.73    341.66 o 
  -6   2   8      108.81       54.87     22.32 o 
  -5   2   8     5115.95     5020.86    143.06 o 
  -4   2   8      346.13      356.77     37.67 o 
  -3   2   8    25662.51    26495.27    623.05 o 
  -2   2   8     1269.77     1309.98     56.57 o 
  -1   2   8     9540.68     9734.64    136.34 o 
   0   2   8      604.70      601.25     30.00 o 
   1   2   8    12513.85    12727.23    188.37 o 
   2   2   8      100.72      114.07     14.08 o 
   3   2   8    12289.52    12516.73    128.39 o 
   4   2   8       49.50       68.00     10.55 o 
   5   2   8    10319.43    10240.74    140.08 o 
   6   2   8      781.30      794.46     39.60 o 
   7   2   8    10392.63    10383.08    201.98 o 
   8   2   8      614.10      569.24     37.96 o 
   9   2   8     5482.72     5268.85    194.08 o 
  10   2   8       97.94       61.57     21.61 o 
  11   2   8     5430.32     5745.21    198.99 o 
  12   2   8       18.91        7.54     13.57 o 
  13   2   8     1561.16     1569.18    112.84 o 
  14   2   8       47.71      102.10     25.83 o 
 -18   3   8      129.44      185.89     61.41 o 
 -17   3   8     1023.57     1088.49    128.07 o 
 -16   3   8     2203.43     2245.21    130.30 o 
 -15   3   8     1407.37     1580.44    107.17 o 
 -14   3   8     1487.91     1530.27    102.34 o 
 -13   3   8     1046.80     1079.28     90.67 o 
 -12   3   8     2745.30     2862.40    132.33 o 
 -11   3   8      799.93      827.95     77.72 o 
 -10   3   8     7322.71     7079.55    137.63 o 
  -9   3   8     1684.79     1688.70    113.11 o 
  -8   3   8     9581.04     9669.91    194.39 o 
  -7   3   8     3139.38     3168.85    121.52 o 
  -6   3   8     6868.86     6667.69    171.94 o 
  -5   3   8     1961.21     1834.84     80.76 o 
  -4   3   8     3756.60     3714.06    108.48 o 
  -3   3   8    11921.28    12063.81    219.88 o 
  -2   3   8    17928.29    17886.90    291.57 o 
  -1   3   8    17945.44    17903.43    160.36 o 
   0   3   8     3037.76     3123.50     65.02 o 
   1   3   8     5584.16     5469.65     85.55 o 
   2   3   8     9533.07     9624.35    123.23 o 
   3   3   8     9969.60    10280.22    129.09 o 
   4   3   8     2133.44     2120.64     52.76 o 
   5   3   8     1065.61     1016.42     40.95 o 
   6   3   8     9718.52     9417.99    213.41 o 
   7   3   8      200.89      219.91     20.84 o 
   8   3   8     1624.18     1630.12     60.08 o 
   9   3   8     1408.68     1338.51     55.63 o 
  10   3   8     4367.48     4633.77    169.16 o 
  11   3   8      612.99      565.90     73.98 o 
  12   3   8     1306.65     1343.03     99.78 o 
  13   3   8     1030.60     1082.51    108.83 o 
  14   3   8     1719.03     1505.98    114.06 o 
 -18   4   8      873.37      792.49    132.62 o 
 -17   4   8       78.22       93.93     50.35 o 
 -16   4   8      923.63      905.81     82.47 o 
 -15   4   8      216.01      273.24     45.21 o 
 -14   4   8      670.01      627.82    103.22 o 
 -13   4   8        2.67       -9.94     25.52 o 
 -12   4   8     1594.26     1632.87     80.17 o 
 -11   4   8      188.69      190.37     27.32 o 
 -10   4   8     3034.43     3108.69    106.02 o 
  -9   4   8        1.40       15.08      9.33 o 
  -8   4   8     8797.67     9218.93    214.55 o 
  -7   4   8      259.99      233.70     36.63 o 
  -6   4   8     6435.01     6489.05    261.70 o 
  -5   4   8      195.32      177.42     21.95 o 
  -4   4   8     9287.86     9547.14    150.26 o 
  -3   4   8      964.55     1034.29     46.12 o 
  -2   4   8    29551.05    29671.60    208.36 o 
  -1   4   8     1982.55     2164.66     52.43 o 
   0   4   8    13977.90    14651.26    126.50 o 
   1   4   8      462.00      478.37     22.37 o 
   2   4   8    14238.26    13935.15    119.25 o 
   3   4   8      243.45      206.55     17.27 o 
   4   4   8     3851.70     3892.19     83.97 o 
   5   4   8       22.13       23.77      7.48 o 
   6   4   8     3534.43     3469.57     73.22 o 
   7   4   8      741.16      711.64     34.66 o 
   8   4   8     1986.66     1940.43     70.62 o 
   9   4   8       14.93       13.96      8.51 o 
  10   4   8     3570.93     3481.22    143.73 o 
  11   4   8       17.49       16.61     14.61 o 
  12   4   8     2427.52     2384.95    168.99 o 
  13   4   8        1.34      -67.37     44.91 o 
 -17   5   8     2891.71     2930.41    253.20 o 
 -16   5   8     2063.58     2019.25    203.73 o 
 -15   5   8     5751.70     5842.28    293.36 o 
 -14   5   8     1137.32     1116.23    161.92 o 
 -13   5   8     1360.15     1487.67     98.09 o 
 -12   5   8     1792.03     1790.67    107.80 o 
 -11   5   8     5811.22     5451.80    254.73 o 
 -10   5   8     4097.60     3762.69    157.74 o 
  -9   5   8     1279.36     1282.26     68.66 o 
  -8   5   8     3709.76     3560.31    140.27 o 
  -7   5   8     4308.18     4296.33    150.71 o 
  -6   5   8     3546.07     3627.31    113.33 o 
  -5   5   8      914.61     1066.37     47.62 o 
  -4   5   8     4619.78     4641.54    120.41 o 
  -3   5   8     5083.86     5212.33    103.29 o 
  -2   5   8      622.82      610.97     27.54 o 
  -1   5   8     2353.07     2289.62     47.52 o 
   0   5   8      916.36      955.58    104.45 o 
   1   5   8     4649.91     4512.01    132.04 o 
   2   5   8     1162.29     1133.90     65.32 o 
   3   5   8     4841.90     4471.02    225.02 o 
   4   5   8     2130.31     2097.51     86.03 o 
   5   5   8     6209.57     6310.52    144.02 o 
   6   5   8     5889.56     5652.86     98.16 o 
   7   5   8     4675.92     4612.34    177.18 o 
   8   5   8     3675.72     3799.70    240.10 o 
   9   5   8     1416.78     1539.51    159.21 o 
  10   5   8     1489.35     1568.36    164.79 o 
  11   5   8     3076.07     3409.38    250.44 o 
  12   5   8      669.37      620.40    111.51 o 
 -16   6   8      191.19      306.93     84.75 o 
 -15   6   8     2838.26     3182.98    255.25 o 
 -14   6   8      132.97      106.01     48.31 o 
 -13   6   8     2118.83     2294.75    203.43 o 
 -12   6   8      254.10      180.57     35.60 o 
 -11   6   8     4797.76     4413.78    338.77 o 
 -10   6   8      560.72      457.48     53.52 o 
  -9   6   8     4685.89     4463.36    145.91 o 
  -8   6   8      647.37      611.90     81.79 o 
  -7   6   8     7400.02     7127.86    200.60 o 
  -6   6   8      186.65      185.74     32.34 o 
  -5   6   8     4940.39     4818.72    102.75 o 
  -4   6   8      254.09      253.49     20.56 o 
  -3   6   8    10267.91    10138.40    208.67 o 
  -2   6   8      136.72      135.56     12.00 o 
  -1   6   8     2346.57     2442.12     85.42 o 
   0   6   8     3116.82     3124.91     93.56 o 
   1   6   8     6534.91     6793.46    142.11 o 
   2   6   8      308.45      228.32     26.60 o 
   3   6   8     5708.06     5733.43    124.88 o 
   4   6   8       22.49       41.64     15.71 o 
   5   6   8     3793.91     3683.29     99.81 o 
   6   6   8     2165.22     2212.35    179.23 o 
   7   6   8     6575.41     6739.02    321.20 o 
   8   6   8      134.09      109.56     42.35 o 
   9   6   8     1719.82     1664.14    170.17 o 
  10   6   8     1421.72     1625.04    174.18 o 
  11   6   8     2909.19     3059.82    243.95 o 
  12   6   8      112.81        0.80     18.87 o 
 -15   7   8      307.15      296.08     81.68 o 
 -14   7   8     1374.76     1596.31    182.11 o 
 -13   7   8      342.15      332.95     80.70 o 
 -12   7   8     1552.61     1838.09    183.14 o 
 -11   7   8        8.53      -33.95     30.61 o 
 -10   7   8     1622.05     1508.61     98.46 o 
  -9   7   8      453.87      422.54     41.02 o 
  -8   7   8     2977.96     2941.61    170.11 o 
  -7   7   8      190.17      219.43     38.02 o 
  -6   7   8     2787.44     2639.38    213.81 o 
  -5   7   8     5349.25     5039.36    115.24 o 
  -4   7   8     4149.17     4142.63     90.19 o 
  -3   7   8     2983.86     3109.92     76.31 o 
  -2   7   8     6771.65     6835.20    165.24 o 
  -1   7   8     4600.48     4706.27    151.27 o 
   0   7   8      985.80      983.75     54.46 o 
   1   7   8     2652.99     2558.39    107.34 o 
   2   7   8     5735.59     5932.75    128.54 o 
   3   7   8     2059.50     2169.14     87.91 o 
   4   7   8     1395.35     1347.91    137.67 o 
   5   7   8      238.94      196.38     57.27 o 
   6   7   8     2662.78     2631.90    201.50 o 
   7   7   8       15.94       28.47     17.86 o 
   8   7   8      936.21      975.99    131.21 o 
   9   7   8       21.66       24.20     29.62 o 
  10   7   8     1132.45     1158.17    151.53 o 
  11   7   8       32.18       77.66     44.05 o 
 -14   8   8     1185.47     1152.90    161.70 o 
 -13   8   8      109.40       86.54     46.87 o 
 -12   8   8     1508.22     1729.78    183.79 o 
 -11   8   8       73.77      110.45     51.10 o 
 -10   8   8     1089.83     1072.31    137.71 o 
  -9   8   8      133.36      142.93     51.31 o 
  -8   8   8     3329.99     3028.72    131.87 o 
  -7   8   8      937.17      859.18    112.85 o 
  -6   8   8     1877.75     1926.08     80.13 o 
  -5   8   8     1111.73     1110.49     57.06 o 
  -4   8   8     4243.95     3954.35     97.61 o 
  -3   8   8     5760.96     5493.69    179.44 o 
  -2   8   8     4163.99     4353.33    155.76 o 
  -1   8   8     1400.82     1299.53     83.48 o 
   0   8   8     1995.59     2099.48    103.25 o 
   1   8   8     1783.46     1841.86    115.14 o 
   2   8   8     3684.44     3876.91    140.41 o 
   3   8   8      265.76      289.73     32.79 o 
   4   8   8     2387.10     2611.51    198.83 o 
   5   8   8      153.24      155.58     47.43 o 
   6   8   8      845.31     1095.03    135.78 o 
   7   8   8      316.09      289.45     73.19 o 
   8   8   8      984.39     1088.98    143.42 o 
   9   8   8      378.51      461.67     97.46 o 
  10   8   8     1279.37     1263.32    161.42 o 
 -13   9   8      819.12      825.25    138.24 o 
 -12   9   8      696.81      694.93    123.83 o 
 -11   9   8     3655.95     3876.33    276.03 o 
 -10   9   8      249.17      269.84     73.26 o 
  -9   9   8     2158.21     1940.97    183.62 o 
  -8   9   8      860.87      825.39     81.42 o 
  -7   9   8     3174.44     3127.96    152.60 o 
  -6   9   8      231.33      241.46     44.14 o 
  -5   9   8       82.18      127.76     31.62 o 
  -4   9   8      305.50      283.60     44.22 o 
  -3   9   8     1914.20     1824.29    107.65 o 
  -2   9   8       63.83       74.31     22.60 o 
  -1   9   8     1472.80     1509.86     93.38 o 
   0   9   8      331.64      327.98     43.10 o 
   1   9   8     1722.36     1706.35    108.21 o 
   2   9   8      311.37      274.46     35.47 o 
   3   9   8     2763.11     2770.81    208.91 o 
   4   9   8     1560.12     1478.62    154.94 o 
   5   9   8     1584.37     1839.20    176.32 o 
   6   9   8       48.18       14.06     22.00 o 
   7   9   8     2287.12     2469.23    215.51 o 
   8   9   8     1200.18     1384.65    166.26 o 
 -11  10   8      330.63      273.81     80.39 o 
 -10  10   8      785.52      752.35     82.60 o 
  -9  10   8      365.86      397.56     75.09 o 
  -8  10   8     1178.96     1098.12     95.83 o 
  -7  10   8      307.86      280.36     48.24 o 
  -6  10   8        0.81       22.58     16.67 o 
  -5  10   8     1186.20     1109.74     91.31 o 
  -4  10   8      428.29      292.09     46.65 o 
  -3  10   8      597.76      593.20     64.37 o 
  -2  10   8       33.54        4.82     36.76 o 
  -1  10   8     1121.38     1132.24     84.29 o 
   0  10   8      915.37      889.39     82.80 o 
   1  10   8      686.60      733.27    155.61 o 
   2  10   8       60.00       64.64     32.71 o 
   3  10   8      712.85      747.09    113.79 o 
   4  10   8       42.47      -16.31     24.50 o 
   5  10   8      749.98      877.01    127.74 o 
   6  10   8      848.75      896.48    132.32 o 
   7  10   8      465.58      667.48    118.59 o 
 -10  11   8       79.91       65.17     27.38 o 
  -9  11   8      211.16      292.40     52.76 o 
  -8  11   8      117.10      133.02     33.97 o 
  -7  11   8        9.85       34.89     31.32 o 
  -6  11   8       92.31      121.94     33.56 o 
  -5  11   8     1067.55     1022.64     90.57 o 
  -4  11   8      416.92      441.61     60.63 o 
  -3  11   8       47.61       77.91     24.71 o 
  -2  11   8      977.17      893.88     80.27 o 
  -1  11   8      505.90      607.20     64.30 o 
   0  11   8      697.67      613.32    100.74 o 
   1  11   8      405.68      415.49     84.97 o 
   2  11   8      793.79      872.50    123.94 o 
   3  11   8       21.54       -9.25     18.70 o 
   4  11   8      369.47      473.71     92.89 o 
   5  11   8        8.85      -63.24     42.16 o 
  -7  12   8      104.45      118.51     64.34 o 
  -6  12   8      277.22      239.42     45.10 o 
  -5  12   8       65.63       79.48     29.22 o 
  -4  12   8      535.38      508.26     64.59 o 
  -3  12   8      632.58      532.84    114.76 o 
  -2  12   8       30.97       44.86     39.11 o 
  -1  12   8      271.31      417.43     86.19 o 
   0  12   8       41.32       99.34     45.31 o 
   1  12   8       71.18       58.54     32.53 o 
   2  12   8      123.10       84.62     41.88 o 
 -19   0   9      518.99      322.90     79.14 o 
 -17   0   9       32.72       -8.95     20.48 o 
 -15   0   9     1676.37     1986.29    172.61 o 
 -13   0   9      853.55      689.18     96.65 o 
 -11   0   9     2916.07     2942.38    187.68 o 
  -9   0   9      497.92      498.64     56.69 o 
  -7   0   9     1622.06     1831.49     95.21 o 
  -5   0   9    12712.09    13298.26    340.79 o 
  -3   0   9        5.13        5.96     13.11 o 
  -1   0   9     2007.86     2341.38     93.26 o 
   1   0   9      313.31      280.17     33.18 o 
   3   0   9     1237.71     1192.80     57.11 o 
   5   0   9     1120.10     1179.94     60.26 o 
   7   0   9      787.90      818.44     92.11 o 
   9   0   9      409.20      396.83     69.83 o 
  11   0   9      311.46      275.90     66.17 o 
  13   0   9      371.46      378.93     81.26 o 
 -19   1   9        0.02      -37.83     25.22 o 
 -18   1   9       48.57       24.32     28.42 o 
 -17   1   9      102.15       77.81     27.46 o 
 -16   1   9      182.38      202.17     58.51 o 
 -15   1   9       36.20       52.67     23.22 o 
 -14   1   9      615.24      605.24     66.17 o 
 -13   1   9     1993.56     1995.13    116.22 o 
 -12   1   9      183.11      185.44     34.01 o 
 -11   1   9      172.94      146.70     30.79 o 
 -10   1   9     3169.90     3026.80    110.01 o 
  -9   1   9      138.27      126.66     19.00 o 
  -8   1   9      367.50      339.06     31.98 o 
  -7   1   9      264.47      252.96     28.84 o 
  -6   1   9        1.37        3.32     10.78 o 
  -5   1   9     4143.06     4308.21    137.83 o 
  -4   1   9      112.47      182.39     39.08 o 
  -3   1   9       59.33       84.24     16.54 o 
  -2   1   9      276.66      276.37     27.02 o 
  -1   1   9       75.08      105.64     12.91 o 
   0   1   9      196.41      233.97     20.85 o 
   1   1   9     3554.47     3608.62    104.69 o 
   2   1   9     2987.21     3057.50     77.06 o 
   3   1   9     1543.59     1655.69     47.27 o 
   4   1   9     1085.45     1097.43     42.74 o 
   5   1   9     2296.89     2103.36     66.60 o 
   6   1   9      364.64      346.33     28.56 o 
   7   1   9        3.61        6.23      8.23 o 
   8   1   9      271.51      281.47     32.25 o 
   9   1   9      644.52      548.35     46.57 o 
  10   1   9      186.82      134.40     38.42 o 
  11   1   9       41.26       18.82     15.54 o 
  12   1   9      144.00      111.66     29.94 o 
  13   1   9        4.98      -11.40     15.24 o 
  14   1   9       65.83       23.11     17.94 o 
 -19   2   9       60.15       61.72     26.24 o 
 -18   2   9        6.68        5.93     16.66 o 
 -17   2   9        8.25        4.95     13.09 o 
 -16   2   9      119.01       75.25     48.43 o 
 -15   2   9      246.24      252.49     44.78 o 
 -14   2   9      320.00      301.61     47.21 o 
 -13   2   9       17.73       13.21     17.20 o 
 -12   2   9      396.28      411.25     51.49 o 
 -11   2   9      841.02      779.00     68.44 o 
 -10   2   9      838.49      807.33     56.21 o 
  -9   2   9      281.89      265.97     27.01 o 
  -8   2   9      435.11      486.43     34.66 o 
  -7   2   9     1337.57     1319.75     65.82 o 
  -6   2   9     3473.08     3354.07    125.60 o 
  -5   2   9     3075.09     3227.62    100.17 o 
  -4   2   9       89.94      157.70     27.93 o 
  -3   2   9     1968.41     2080.55     94.20 o 
  -2   2   9      685.50      645.06     45.16 o 
  -1   2   9      464.38      449.02     27.69 o 
   0   2   9     1307.95     1284.15     43.12 o 
   1   2   9      762.37      764.56     37.33 o 
   2   2   9      237.17      235.07     21.27 o 
   3   2   9     1293.37     1193.43     55.20 o 
   4   2   9      309.62      322.20     25.16 o 
   5   2   9        0.68       -8.01      6.37 o 
   6   2   9      138.41      112.89     16.01 o 
   7   2   9      225.91      182.79     22.60 o 
   8   2   9       11.66       21.76     10.52 o 
   9   2   9        5.79       19.91     10.71 o 
  10   2   9       25.23       49.29     22.43 o 
  11   2   9     1176.41     1254.05     95.28 o 
  12   2   9      533.79      571.06     67.22 o 
  13   2   9       76.02       48.61     42.01 o 
 -18   3   9        5.41      -28.88     19.58 o 
 -17   3   9      218.64      182.96     39.99 o 
 -16   3   9      481.17      461.72     60.87 o 
 -15   3   9       13.48       23.24     18.64 o 
 -14   3   9       57.44       -2.08     27.49 o 
 -13   3   9      811.55      935.24     79.64 o 
 -12   3   9      279.49      313.00     45.66 o 
 -11   3   9      775.51      649.58     51.63 o 
 -10   3   9      151.09      162.16     24.49 o 
  -9   3   9       20.47       17.19      9.70 o 
  -8   3   9     2356.71     2410.97     92.00 o 
  -7   3   9      854.18      815.42     52.46 o 
  -6   3   9      401.20      342.05     27.71 o 
  -5   3   9     4075.74     4284.01    118.58 o 
  -4   3   9     3719.15     3926.94    112.10 o 
  -3   3   9     1437.42     1459.57    128.61 o 
  -2   3   9     4201.22     4367.76    111.31 o 
  -1   3   9     1176.62     1155.98     43.36 o 
   0   3   9     1396.55     1364.48     46.51 o 
   1   3   9        2.71        4.56      4.61 o 
   2   3   9      147.12      176.11     18.14 o 
   3   3   9     2188.43     2201.98     63.88 o 
   4   3   9       90.25       75.85     11.77 o 
   5   3   9      218.14      214.79     20.01 o 
   6   3   9      237.52      235.98     21.86 o 
   7   3   9      213.72      206.60     37.97 o 
   8   3   9      478.35      482.39     34.73 o 
   9   3   9       55.42       27.30     24.63 o 
  10   3   9      356.69      258.26     41.85 o 
  11   3   9     1029.96     1136.15     89.54 o 
  12   3   9      509.75      423.66     84.91 o 
  13   3   9       34.27       52.79     38.22 o 
 -18   4   9     1734.42     1772.73    196.13 o 
 -17   4   9        0.02        5.44     60.79 o 
 -16   4   9     2262.90     2067.04    127.05 o 
 -15   4   9      105.52      102.80     29.17 o 
 -14   4   9     1619.74     1603.02    107.71 o 
 -13   4   9      652.34      529.64     97.04 o 
 -12   4   9     1367.49     1435.55    101.60 o 
 -11   4   9        3.49       -6.26      9.96 o 
 -10   4   9     1797.39     1657.87     80.37 o 
  -9   4   9     2566.84     2574.69     83.49 o 
  -8   4   9       52.86       62.94     21.35 o 
  -7   4   9     1529.81     1728.10     97.06 o 
  -6   4   9      795.34      756.59     52.13 o 
  -5   4   9      298.50      305.99     29.09 o 
  -4   4   9      795.66      802.53     45.06 o 
  -3   4   9     2616.03     2653.82     64.22 o 
  -2   4   9     1165.13     1200.70     52.99 o 
  -1   4   9      669.35      708.36     30.43 o 
   0   4   9      382.21      387.51     23.00 o 
   1   4   9      296.80      286.46     19.53 o 
   2   4   9     4504.67     4734.92     97.88 o 
   3   4   9      578.19      534.65     31.68 o 
   4   4   9     2999.08     3107.35     79.73 o 
   5   4   9      254.28      215.92     18.40 o 
   6   4   9     3280.87     3128.97    115.07 o 
   7   4   9       33.64       31.46      8.84 o 
   8   4   9      848.26      818.29     64.55 o 
   9   4   9      318.37      348.13     44.55 o 
  10   4   9      123.07       51.45     30.51 o 
  11   4   9       30.35       19.11     16.67 o 
  12   4   9       94.33       53.27     38.49 o 
 -17   5   9     1485.34     1432.32    179.28 o 
 -16   5   9      780.65      826.85     81.46 o 
 -15   5   9     1374.26     1471.52    105.90 o 
 -14   5   9     1426.79     1414.87    160.42 o 
 -13   5   9      459.15      491.21     58.26 o 
 -12   5   9     1103.12     1037.41    132.74 o 
 -11   5   9     1102.88      910.39    119.13 o 
 -10   5   9     4389.24     4180.92    163.14 o 
  -9   5   9       25.27       18.56     12.34 o 
  -8   5   9      499.62      446.20     52.00 o 
  -7   5   9      172.75      133.39     27.38 o 
  -6   5   9     1543.27     1571.08     93.29 o 
  -5   5   9       22.51       34.65     10.00 o 
  -4   5   9      165.37      192.90     18.14 o 
  -3   5   9       95.46       71.17     10.81 o 
  -2   5   9     2468.75     2415.55     56.35 o 
  -1   5   9     1628.38     1587.04     33.36 o 
   0   5   9      357.00      335.03     42.46 o 
   1   5   9     1690.97     1594.74     82.81 o 
   2   5   9      767.52      821.10     46.25 o 
   3   5   9     2647.10     2663.06    107.54 o 
   4   5   9       83.83       82.91     14.70 o 
   5   5   9     7059.44     7059.33    111.23 o 
   6   5   9       36.55       26.31      9.17 o 
   7   5   9     1502.80     1310.78    140.70 o 
   8   5   9      378.61      332.13     73.74 o 
   9   5   9      312.06      378.08     83.50 o 
  10   5   9      196.91      137.63     51.16 o 
  11   5   9      102.69      124.18     50.90 o 
  12   5   9      503.25      546.86    107.51 o 
 -16   6   9        1.72      -35.55     35.49 o 
 -15   6   9      206.13      306.05     85.04 o 
 -14   6   9        0.15       35.25     33.05 o 
 -13   6   9       28.95       16.57     25.46 o 
 -12   6   9      239.36      326.48     74.39 o 
 -11   6   9     2311.18     2446.98    200.30 o 
 -10   6   9      512.03      364.33     76.48 o 
  -9   6   9     1399.53     1317.77     72.04 o 
  -8   6   9      181.96      160.78     24.78 o 
  -7   6   9     2249.47     2142.84    114.13 o 
  -6   6   9        7.16        1.74     12.45 o 
  -5   6   9     4984.02     5186.77    120.24 o 
  -4   6   9       79.63       64.02     17.66 o 
  -3   6   9     4247.28     4242.96     83.32 o 
  -2   6   9        2.87        4.85      2.55 o 
  -1   6   9     5002.97     5213.34    130.08 o 
   0   6   9      696.60      672.60     45.41 o 
   1   6   9      317.36      306.87     30.30 o 
   2   6   9       75.23      105.63     17.45 o 
   3   6   9     1923.39     1885.05     90.93 o 
   4   6   9      591.50      580.58     48.56 o 
   5   6   9        7.57       21.29     10.42 o 
   6   6   9      118.38      143.97     47.03 o 
   7   6   9     1344.16     1398.72    150.80 o 
   8   6   9        3.79      -35.65     27.97 o 
   9   6   9      390.94      268.47     71.74 o 
  10   6   9       21.48       -1.11     17.72 o 
  11   6   9     2232.73     2398.45    221.17 o 
 -15   7   9      661.77      490.55    108.10 o 
 -14   7   9      421.47      320.46     85.07 o 
 -13   7   9      119.53      287.70     80.82 o 
 -12   7   9      128.60      119.41     46.33 o 
 -11   7   9     1855.21     1824.37    179.78 o 
 -10   7   9     1821.34     1884.30    176.52 o 
  -9   7   9      800.66      746.78     98.99 o 
  -8   7   9     1336.52     1166.67     80.15 o 
  -7   7   9      297.01      295.35     65.43 o 
  -6   7   9     5740.82     5658.67    191.63 o 
  -5   7   9      766.04      745.35     46.32 o 
  -4   7   9     3856.91     3834.04     94.41 o 
  -3   7   9     1312.06     1348.55     44.00 o 
  -2   7   9     4019.13     4016.78    120.46 o 
  -1   7   9     2000.13     2023.98     83.58 o 
   0   7   9      969.23      928.78     54.91 o 
   1   7   9      848.99      792.17     48.91 o 
   2   7   9      842.92      783.30     46.45 o 
   3   7   9     2187.36     2064.01     94.05 o 
   4   7   9      956.28     1013.37    124.29 o 
   5   7   9      255.22      250.82     63.45 o 
   6   7   9      298.93      300.84     72.14 o 
   7   7   9      820.80      941.23    128.12 o 
   8   7   9      685.94      714.77    114.25 o 
   9   7   9        0.95       12.16     28.62 o 
  10   7   9     1131.82      985.71    141.91 o 
 -14   8   9     2527.93     2890.86    254.41 o 
 -13   8   9      229.66      330.82     83.96 o 
 -12   8   9     1862.07     1720.07    184.77 o 
 -11   8   9       25.36       16.64     26.10 o 
 -10   8   9     4147.60     4155.66    272.95 o 
  -9   8   9      207.29      167.17     54.70 o 
  -8   8   9      425.30      404.20     48.64 o 
  -7   8   9      450.10      438.15     83.89 o 
  -6   8   9      861.30      883.63     78.13 o 
  -5   8   9      161.84      167.04     39.19 o 
  -4   8   9     1579.50     1451.92     77.60 o 
  -3   8   9      702.13      711.55     66.31 o 
  -2   8   9     6217.05     6647.10    246.48 o 
  -1   8   9      125.20      132.57     28.80 o 
   0   8   9     3874.53     3890.02    144.17 o 
   1   8   9      180.27      181.47     30.76 o 
   2   8   9    14569.48    14627.04    259.51 o 
   3   8   9      400.38      438.10     42.11 o 
   4   8   9     6236.12     6355.01    319.51 o 
   5   8   9       44.47       42.80     28.33 o 
   6   8   9     3856.24     3920.56    263.73 o 
   7   8   9       15.50       57.62     39.91 o 
   8   8   9     2510.46     2773.54    231.91 o 
   9   8   9      275.83      151.77     63.92 o 
 -13   9   9     1855.50     2050.55    213.40 o 
 -12   9   9        4.16       55.46     42.80 o 
 -11   9   9     1883.06     2030.25    200.85 o 
 -10   9   9      627.98      670.01    114.73 o 
  -9   9   9     2032.74     1828.63    181.69 o 
  -8   9   9      389.09      407.80     58.05 o 
  -7   9   9      721.07      747.42    121.65 o 
  -6   9   9     4822.80     4753.66    187.72 o 
  -5   9   9      729.36      746.14     73.03 o 
  -4   9   9     2665.25     2607.44    134.14 o 
  -3   9   9     3307.44     3539.84    152.57 o 
  -2   9   9     2611.90     2855.86    134.55 o 
  -1   9   9     1912.24     2176.82    114.40 o 
   0   9   9      346.65      279.90     41.08 o 
   1   9   9     3428.50     3360.24    132.95 o 
   2   9   9     1039.05      967.31     68.69 o 
   3   9   9     6466.32     7107.70    343.41 o 
   4   9   9      378.81      382.13     80.64 o 
   5   9   9     1231.15     1386.75    159.22 o 
   6   9   9      636.20      514.78    100.66 o 
   7   9   9     2148.88     2270.22    211.10 o 
 -11  10   9     2069.63     2122.03    211.94 o 
 -10  10   9      556.33      446.42     64.45 o 
  -9  10   9     1974.62     2031.64    167.00 o 
  -8  10   9      356.89      286.25     48.83 o 
  -7  10   9     3303.23     3264.51    163.93 o 
  -6  10   9     1164.11     1081.42    122.49 o 
  -5  10   9     7525.12     7737.57    243.89 o 
  -4  10   9     1012.66     1057.50    135.84 o 
  -3  10   9     3299.14     3288.10    152.65 o 
  -2  10   9     1025.52      933.82     79.98 o 
  -1  10   9     3095.32     3381.09    147.44 o 
   0  10   9      658.81      604.82     61.10 o 
   1  10   9      459.24      525.52     97.09 o 
   2  10   9      271.32      338.39     77.52 o 
   3  10   9     2214.40     2375.69    205.99 o 
   4  10   9      481.46      455.67     92.37 o 
   5  10   9      341.09      266.25     72.80 o 
   6  10   9      338.02      385.50     87.52 o 
 -10  11   9     2454.89     2334.50    200.92 o 
  -9  11   9       26.67       38.15     22.95 o 
  -8  11   9      914.01      793.22     86.16 o 
  -7  11   9       78.99      105.57     34.55 o 
  -6  11   9     3592.18     3667.17    386.71 o 
  -5  11   9       27.95        1.51     15.37 o 
  -4  11   9     1647.58     1754.50    117.90 o 
  -3  11   9       79.58      101.35     28.62 o 
  -2  11   9     4010.36     4089.11    171.38 o 
  -1  11   9      298.21      312.98     75.72 o 
   0  11   9     1110.14      991.35    133.12 o 
   1  11   9      468.65      373.72     83.96 o 
   2  11   9     2079.32     1977.47    192.03 o 
   3  11   9      946.36      956.44    135.40 o 
   4  11   9     1324.38     1305.95    160.66 o 
  -6  12   9     1601.69     1490.75    116.28 o 
  -5  12   9      277.31      230.08     59.13 o 
  -4  12   9      483.93      418.67     60.08 o 
  -3  12   9      185.97      183.46     62.88 o 
  -2  12   9     1809.25     1735.42    177.53 o 
  -1  12   9      230.74      246.49     69.71 o 
   0  12   9     1593.24     1220.21    152.22 o 
   1  12   9       85.87       54.01     37.62 o 
 -18   0  10     2221.25     2117.70    196.81 o 
 -16   0  10     2782.05     2774.25    214.22 o 
 -14   0  10     5601.57     5424.30    284.61 o 
 -12   0  10     7192.88     7346.92    313.70 o 
 -10   0  10    17031.24    17393.77    456.01 o 
  -8   0  10    13179.48    13620.66    277.41 o 
  -6   0  10    44326.50    44198.95    660.78 o 
  -4   0  10    10235.52    10922.20    319.50 o 
  -2   0  10     5069.89     5015.79    119.55 o 
   0   0  10     7776.12     7887.97    180.86 o 
   2   0  10     3010.81     2754.02    109.59 o 
   4   0  10    11586.02    11522.55    195.02 o 
   6   0  10     4535.06     4048.19    120.42 o 
   8   0  10     5242.49     6104.52    268.81 o 
  10   0  10     3193.56     3415.04    219.06 o 
  12   0  10     2790.62     2589.50    205.08 o 
 -19   1  10     1177.27     1139.16    105.10 o 
 -18   1  10     2822.99     2636.40    193.00 o 
 -17   1  10     1297.25     1308.79    107.10 o 
 -16   1  10     1772.25     1922.34    126.84 o 
 -15   1  10     2241.50     2515.75    140.58 o 
 -14   1  10     3899.95     4130.85    274.90 o 
 -13   1  10     3698.04     4122.73    194.35 o 
 -12   1  10     2863.89     2973.29    141.46 o 
 -11   1  10     4552.44     4364.79    166.41 o 
 -10   1  10      874.60      916.15     75.14 o 
  -9   1  10     7441.70     7110.42    169.35 o 
  -8   1  10     1720.92     1732.49     70.42 o 
  -7   1  10     6689.46     6810.91    136.48 o 
  -6   1  10     3380.94     3173.92    103.99 o 
  -5   1  10    12368.08    12436.54    245.75 o 
  -4   1  10     4077.02     4017.44    113.76 o 
  -3   1  10     1356.79     1430.95     66.62 o 
  -2   1  10     9846.80    10311.69    131.98 o 
  -1   1  10    10308.52    10444.87    136.13 o 
   0   1  10    15146.94    15091.35    203.38 o 
   1   1  10     2343.12     2355.02     70.19 o 
   2   1  10     8371.48     8735.21    204.48 o 
   3   1  10    10298.15    10258.09    137.17 o 
   4   1  10     6403.28     6038.57     97.35 o 
   5   1  10     5353.34     5259.82    120.16 o 
   6   1  10      944.71      917.74     48.16 o 
   7   1  10     9000.45     8615.01    224.50 o 
   8   1  10     1872.44     1882.67     85.05 o 
   9   1  10     2742.12     2649.30    130.77 o 
  10   1  10     1073.73      886.07     82.91 o 
  11   1  10     3240.57     3234.96    156.36 o 
  12   1  10      888.92      818.02     81.98 o 
  13   1  10     1372.23     1254.12    105.04 o 
 -18   2  10       24.26       34.64     35.96 o 
 -17   2  10     3323.03     3058.11    162.87 o 
 -16   2  10        5.74       24.41     34.80 o 
 -15   2  10     3748.35     3813.70    172.31 o 
 -14   2  10       30.10       56.03     50.43 o 
 -13   2  10     4243.87     4042.20    168.75 o 
 -12   2  10       86.99       62.19     39.94 o 
 -11   2  10     2437.98     2530.98    127.89 o 
 -10   2  10      120.79      115.26     28.13 o 
  -9   2  10     5868.93     5809.27    234.86 o 
  -8   2  10       26.70       33.33     13.29 o 
  -7   2  10     2171.31     2175.72     77.64 o 
  -6   2  10        0.95        2.30      8.22 o 
  -5   2  10    15811.34    15759.31    201.06 o 
  -4   2  10     1155.08     1229.48     77.74 o 
  -3   2  10     9352.25     9388.61    219.60 o 
  -2   2  10      331.61      312.75     31.24 o 
  -1   2  10    25130.51    24566.29    200.29 o 
   0   2  10      874.49      908.41     38.60 o 
   1   2  10    12686.31    12923.30    162.57 o 
   2   2  10       23.76       23.23      8.29 o 
   3   2  10    17133.77    17147.52    176.63 o 
   4   2  10       16.00       14.77      9.82 o 
   5   2  10     5329.55     5212.03    129.66 o 
   6   2  10      188.88      179.24     20.89 o 
   7   2  10     5018.74     4815.16    110.38 o 
   8   2  10        0.07      -11.78      7.86 o 
   9   2  10     3988.16     3962.68    158.46 o 
  10   2  10       31.40       63.05     24.11 o 
  11   2  10     1886.25     1732.49    113.59 o 
  12   2  10       17.30       39.58     19.53 o 
  13   2  10     2244.44     2174.59    136.58 o 
 -18   3  10     1868.46     1842.49    157.67 o 
 -17   3  10       91.15       69.69     25.03 o 
 -16   3  10      981.93      965.31    100.91 o 
 -15   3  10     1500.56     1443.27    107.21 o 
 -14   3  10     1310.99     1532.58    107.50 o 
 -13   3  10     3021.79     3079.39    147.79 o 
 -12   3  10      826.41      775.39     73.61 o 
 -11   3  10     5427.32     5551.04    189.84 o 
 -10   3  10     1333.65     1615.99    100.50 o 
  -9   3  10     7541.93     7199.18    164.20 o 
  -8   3  10      581.23      539.45     38.50 o 
  -7   3  10     4579.70     4518.57    129.11 o 
  -6   3  10     2822.63     2955.11     85.99 o 
  -5   3  10     3071.05     3009.34    104.46 o 
  -4   3  10     2829.06     2753.34     98.33 o 
  -3   3  10     3075.37     3030.40     87.40 o 
  -2   3  10     8763.50     9074.82    206.97 o 
  -1   3  10     3245.43     3317.18     72.46 o 
   0   3  10     9105.05     9237.00    119.98 o 
   1   3  10     1426.13     1429.71     57.74 o 
   2   3  10     5734.45     5714.99    116.63 o 
   3   3  10     3114.72     3063.33     90.07 o 
   4   3  10     8868.32     9130.43    188.01 o 
   5   3  10     1944.38     1846.00     61.03 o 
   6   3  10     2462.32     2426.36     72.50 o 
   7   3  10     3379.02     3212.27    125.56 o 
   8   3  10     4502.96     4874.56    192.73 o 
   9   3  10     2652.48     2607.40    126.66 o 
  10   3  10      767.50      777.86     72.10 o 
  11   3  10     1612.11     1725.41    111.01 o 
  12   3  10     1480.98     1594.37    175.74 o 
 -17   4  10       78.88      128.19     36.90 o 
 -16   4  10      227.98      213.01     44.18 o 
 -15   4  10      101.12      136.72     37.20 o 
 -14   4  10     2247.02     2253.69    157.42 o 
 -13   4  10     1185.96     1351.32     99.70 o 
 -12   4  10     2544.80     2574.40    134.00 o 
 -11   4  10     1272.74     1249.15     91.81 o 
 -10   4  10     7148.42     7122.42    232.47 o 
  -9   4  10     2464.48     2462.46    126.11 o 
  -8   4  10     3382.43     3251.10    148.87 o 
  -7   4  10      653.18      617.59     60.87 o 
  -6   4  10     4838.79     4682.27    127.59 o 
  -5   4  10     1106.01     1109.75     89.69 o 
  -4   4  10     3050.30     3078.07     81.95 o 
  -3   4  10      295.32      236.68     25.48 o 
  -2   4  10     8925.33     9172.80    129.86 o 
  -1   4  10      919.09      893.34     39.25 o 
   0   4  10     3965.47     3882.54     78.77 o 
   1   4  10      831.05      830.51     36.14 o 
   2   4  10     4124.97     4097.05     90.81 o 
   3   4  10      209.12      253.08     23.90 o 
   4   4  10     6365.33     6427.82    173.88 o 
   5   4  10      311.32      341.31     29.64 o 
   6   4  10     2458.55     2406.60     67.51 o 
   7   4  10      126.24      119.60     24.79 o 
   8   4  10     7459.41     7937.70    204.55 o 
   9   4  10      494.31      497.95     54.25 o 
  10   4  10     1904.08     1948.21    186.83 o 
  11   4  10      227.34      192.45     65.75 o 
  12   4  10     2883.54     2693.61    233.39 o 
 -17   5  10     2666.39     2381.80    229.53 o 
 -16   5  10     2001.28     1990.30    127.61 o 
 -15   5  10     3360.38     3628.98    309.88 o 
 -14   5  10      740.20      817.48     80.07 o 
 -13   5  10     5551.87     5238.60    304.74 o 
 -12   5  10      489.66      539.97     97.78 o 
 -11   5  10     5676.31     5593.01    297.47 o 
 -10   5  10      187.35      153.98     46.32 o 
  -9   5  10     7089.52     6700.90    530.06 o 
  -8   5  10      338.59      399.78     46.78 o 
  -7   5  10     6235.87     6143.13    276.67 o 
  -6   5  10     2567.48     2449.10    113.50 o 
  -5   5  10    10468.20    10051.25    197.61 o 
  -4   5  10     3294.09     3215.96    114.28 o 
  -3   5  10     1735.44     1819.35     64.67 o 
  -2   5  10     4360.48     4172.71     70.90 o 
  -1   5  10     7774.89     7877.43     84.67 o 
   0   5  10     8726.63     8463.17    120.92 o 
   1   5  10     1145.37     1212.60     61.22 o 
   2   5  10     1937.61     1975.49     99.25 o 
   3   5  10     5121.67     4940.26    106.57 o 
   4   5  10     5302.53     5228.27    117.82 o 
   5   5  10     1445.70     1579.49     56.26 o 
   6   5  10     2790.83     2874.47    111.99 o 
   7   5  10     1750.80     1809.10     85.06 o 
   8   5  10       67.09       28.09     25.99 o 
   9   5  10     1632.01     1558.63    167.45 o 
  10   5  10      321.17      363.69     84.59 o 
  11   5  10     1179.42     1083.54    148.23 o 
 -16   6  10       86.84       75.94     39.64 o 
 -15   6  10     1577.93     1796.78    193.90 o 
 -14   6  10      239.63      212.44     69.91 o 
 -13   6  10     2699.37     2938.54    236.15 o 
 -12   6  10       74.82      105.42     49.40 o 
 -11   6  10     2734.29     2840.44    218.47 o 
 -10   6  10       92.28       65.18     36.08 o 
  -9   6  10     2827.77     2479.52    184.75 o 
  -8   6  10       71.78       45.66     15.63 o 
  -7   6  10     4978.22     4497.85    245.50 o 
  -6   6  10      359.23      212.13     84.59 o 
  -5   6  10     6864.90     6732.22    139.20 o 
  -4   6  10      194.29      183.64     21.80 o 
  -3   6  10     5020.26     5051.40     92.50 o 
  -2   6  10      188.21      202.93     13.20 o 
  -1   6  10     7723.26     7643.84    213.27 o 
   0   6  10      907.68      966.06     56.92 o 
   1   6  10     4992.54     5481.36    163.22 o 
   2   6  10      123.76      116.29     21.76 o 
   3   6  10     5096.14     5237.76    205.27 o 
   4   6  10      359.26      342.13     39.88 o 
   5   6  10     3533.58     3846.04    243.20 o 
   6   6  10      331.01      259.57     65.98 o 
   7   6  10     1997.55     1965.74    183.64 o 
   8   6  10       10.51      -22.76     27.98 o 
   9   6  10     1612.10     1883.73    190.28 o 
  10   6  10       86.70      127.91     59.15 o 
 -15   7  10      385.27      343.93     87.92 o 
 -14   7  10     2345.26     2749.37    241.75 o 
 -13   7  10      500.21      428.24     93.24 o 
 -12   7  10      418.32      371.25     88.26 o 
 -11   7  10     1497.14     1804.22    179.29 o 
 -10   7  10     4367.11     4522.54    276.05 o 
  -9   7  10      913.95      959.02    110.98 o 
  -8   7  10     1403.45     1299.16    119.06 o 
  -7   7  10     2738.21     2725.54    195.01 o 
  -6   7  10     4716.81     4640.12    178.05 o 
  -5   7  10      563.83      512.05     46.47 o 
  -4   7  10     2971.69     2892.64    125.50 o 
  -3   7  10      587.53      538.23     26.61 o 
  -2   7  10     1138.62     1173.92     75.74 o 
  -1   7  10      166.98      153.88     24.86 o 
   0   7  10     2666.12     2571.71    140.70 o 
   1   7  10      781.35      834.09     52.20 o 
   2   7  10     2068.27     1974.75     77.37 o 
   3   7  10      602.36      577.53     94.51 o 
   4   7  10     3083.44     3655.52    240.41 o 
   5   7  10     2301.17     2243.94    191.94 o 
   6   7  10     1317.09     1477.73    161.15 o 
   7   7  10     1014.76     1077.01    139.79 o 
   8   7  10     2783.74     3150.99    246.50 o 
   9   7  10      974.04     1154.68    152.36 o 
 -13   8  10       23.32      -27.32     34.76 o 
 -12   8  10      866.70      792.22    128.34 o 
 -11   8  10      353.77      375.86     86.07 o 
 -10   8  10     1942.72     2052.03    192.25 o 
  -9   8  10      890.34      753.44    115.24 o 
  -8   8  10     1595.05     1568.35    157.48 o 
  -7   8  10     1091.39     1119.71     92.28 o 
  -6   8  10     2638.55     2685.02    139.62 o 
  -5   8  10     1972.37     2003.23    118.52 o 
  -4   8  10     1956.55     1914.84    113.14 o 
  -3   8  10      184.14      218.80     39.12 o 
  -2   8  10     2343.01     2327.61    120.50 o 
  -1   8  10      304.49      316.11     35.23 o 
   0   8  10     1929.84     1955.16     84.19 o 
   1   8  10      364.53      366.58     45.20 o 
   2   8  10     2149.55     2250.62    129.05 o 
   3   8  10      483.87      491.09     91.05 o 
   4   8  10     2196.64     2461.63    204.41 o 
   5   8  10      478.33      489.21     90.79 o 
   6   8  10      963.64     1075.79    141.03 o 
   7   8  10     1526.90     1778.73    185.81 o 
   8   8  10     1387.45     1423.90    170.62 o 
 -12   9  10      220.34      101.49     42.62 o 
 -11   9  10      406.25      301.74     79.43 o 
 -10   9  10       36.19       -1.10     19.78 o 
  -9   9  10      580.41      589.04     73.23 o 
  -8   9  10      242.74      253.90     73.55 o 
  -7   9  10       24.27       14.38     15.92 o 
  -6   9  10       71.18       65.61     21.04 o 
  -5   9  10      653.24      705.68    138.84 o 
  -4   9  10      672.59      720.82     71.97 o 
  -3   9  10     1619.17     1676.60    107.92 o 
  -2   9  10     1063.21     1102.97    124.65 o 
  -1   9  10     3906.80     4062.98    160.93 o 
   0   9  10      785.03      892.14     73.40 o 
   1   9  10     1958.78     1967.38    104.84 o 
   2   9  10     1683.64     1597.67    165.97 o 
   3   9  10     2668.14     2485.25    211.11 o 
   4   9  10      133.84       92.93     43.21 o 
   5   9  10      953.57      839.20    127.16 o 
   6   9  10      177.36      193.74     64.57 o 
 -11  10  10     1160.58     1011.19    100.72 o 
 -10  10  10      148.80      111.26     33.82 o 
  -9  10  10      489.46      489.98     67.05 o 
  -8  10  10        1.62      -17.01     16.04 o 
  -7  10  10     1707.73     1727.21    324.17 o 
  -6  10  10      126.09      132.59     34.70 o 
  -5  10  10      702.24      632.41    109.43 o 
  -4  10  10      357.10      259.97    129.87 o 
  -3  10  10      662.76      612.17     89.38 o 
  -2  10  10     1026.57     1020.25    129.60 o 
  -1  10  10      859.78      815.66     74.05 o 
   0  10  10      835.71      794.69    117.49 o 
   1  10  10       95.13      133.13     48.61 o 
   2  10  10       36.16       49.36     36.72 o 
   3  10  10      238.88      246.11     71.22 o 
   4  10  10       55.58       49.97     37.59 o 
   5  10  10      816.13      683.36    117.87 o 
  -9  11  10        2.41       46.18     23.92 o 
  -8  11  10      574.13      474.35     67.32 o 
  -7  11  10      361.88      335.85     55.87 o 
  -6  11  10      879.43      778.72     83.07 o 
  -5  11  10        1.44       37.35     21.02 o 
  -4  11  10       85.65       64.94     38.05 o 
  -3  11  10      295.39      401.95     56.95 o 
  -2  11  10      278.69      241.11     67.88 o 
  -1  11  10        7.64       29.50     26.14 o 
   0  11  10        3.33      -49.36     33.43 o 
   1  11  10      196.45      251.96     72.36 o 
   2  11  10        5.86      -42.46     32.28 o 
 -17   0  11       25.97       12.99     21.72 o 
 -15   0  11      561.12      723.74    110.60 o 
 -13   0  11        0.45      -37.74     30.61 o 
 -11   0  11       94.98       61.12     28.47 o 
  -9   0  11     2511.85     2451.96    174.89 o 
  -7   0  11     2010.49     1897.51    147.89 o 
  -5   0  11     3094.13     3025.59    148.16 o 
  -3   0  11     2617.15     2739.21    220.26 o 
  -1   0  11      586.77      611.00     53.55 o 
   1   0  11        7.71       14.08     16.05 o 
   3   0  11     1329.79     1429.52     84.83 o 
   5   0  11      403.68      392.90     64.42 o 
   7   0  11      847.57      954.63    105.68 o 
   9   0  11        4.96      -12.27     21.62 o 
  11   0  11      341.78      274.20     67.44 o 
 -18   1  11        2.57       36.71     20.06 o 
 -17   1  11      129.41      116.39     33.42 o 
 -16   1  11      107.57       80.32     29.46 o 
 -15   1  11        0.02       -0.74     25.03 o 
 -14   1  11       15.85        1.26     42.40 o 
 -13   1  11       42.69       28.34     26.40 o 
 -12   1  11      228.31      329.78     49.66 o 
 -11   1  11       14.27       20.19     14.30 o 
 -10   1  11      893.90      832.74    108.35 o 
  -9   1  11      325.51      379.03     51.88 o 
  -8   1  11      366.28      306.44     84.12 o 
  -7   1  11      175.41      166.13     31.92 o 
  -6   1  11        1.06        6.19      8.69 o 
  -5   1  11        6.51        5.24      8.40 o 
  -4   1  11     3873.52     4054.38    104.30 o 
  -3   1  11        0.97       -4.82     10.38 o 
  -2   1  11       67.85       64.19     11.36 o 
  -1   1  11      147.64      141.76     18.75 o 
   0   1  11      408.73      401.59     30.90 o 
   1   1  11      393.65      362.91     29.35 o 
   2   1  11      384.11      358.01     29.22 o 
   3   1  11       71.38       85.70     17.76 o 
   4   1  11       68.40       47.86     12.71 o 
   5   1  11       93.67      107.41     16.70 o 
   6   1  11      503.54      467.96     35.95 o 
   7   1  11      349.05      293.84     41.45 o 
   8   1  11      235.52      262.04     40.42 o 
   9   1  11      125.50      133.12     46.54 o 
  10   1  11      121.38      170.76     35.84 o 
  11   1  11      445.73      420.49     57.58 o 
  12   1  11      307.37      255.35     45.58 o 
 -18   2  11      266.54      320.26     57.72 o 
 -17   2  11      275.96      257.34     49.38 o 
 -16   2  11       14.43      -10.92     35.23 o 
 -15   2  11       75.52       61.31     35.70 o 
 -14   2  11      110.04      191.01     41.74 o 
 -13   2  11      219.19      286.25     46.99 o 
 -12   2  11       90.08       64.26     24.75 o 
 -11   2  11       52.17       48.25     17.59 o 
 -10   2  11       15.75        3.28     15.14 o 
  -9   2  11      166.08      141.66     30.77 o 
  -8   2  11       19.39       16.20      8.72 o 
  -7   2  11       54.44       24.23     16.06 o 
  -6   2  11      645.00      640.39     66.59 o 
  -5   2  11      112.64      118.36     18.95 o 
  -4   2  11      442.35      475.84     42.80 o 
  -3   2  11      131.46      125.18     19.16 o 
  -2   2  11      159.13      133.75     16.31 o 
  -1   2  11      559.51      538.28     31.53 o 
   0   2  11        6.14       10.44      7.17 o 
   1   2  11     1041.07     1080.33     55.06 o 
   2   2  11       74.87       63.53     14.80 o 
   3   2  11     1341.62     1279.28     61.81 o 
   4   2  11     1163.08     1099.25     58.87 o 
   5   2  11      487.48      498.29     36.50 o 
   6   2  11      215.46      215.57     23.51 o 
   7   2  11      104.12      104.13     21.57 o 
   8   2  11       65.80       85.44     23.30 o 
   9   2  11      546.00      505.86     58.72 o 
  10   2  11       56.36       74.34     48.98 o 
  11   2  11       31.91      -11.43     65.52 o 
  12   2  11        2.67      -27.06     29.48 o 
 -18   3  11       15.64      -32.99     25.93 o 
 -17   3  11      465.38      412.23     62.17 o 
 -16   3  11      704.10      654.36     75.34 o 
 -15   3  11        2.80       75.52     27.23 o 
 -14   3  11      883.12      897.98     84.15 o 
 -13   3  11      652.64      737.88     74.97 o 
 -12   3  11      537.60      579.94     66.19 o 
 -11   3  11      244.91      212.17     48.57 o 
 -10   3  11      980.93     1019.28     82.26 o 
  -9   3  11      728.00      679.38     51.80 o 
  -8   3  11      602.36      542.48     54.54 o 
  -7   3  11      489.70      455.77     51.44 o 
  -6   3  11      248.61      203.15     48.10 o 
  -5   3  11        8.75       -1.75      8.86 o 
  -4   3  11       76.41       81.29     31.85 o 
  -3   3  11       80.49       70.66     16.21 o 
  -2   3  11        2.16       11.28      6.32 o 
  -1   3  11        0.91       -1.65      6.37 o 
   0   3  11      862.32      863.05     42.43 o 
   1   3  11       47.63       44.21     11.70 o 
   2   3  11     2253.08     2287.37     78.33 o 
   3   3  11      303.08      277.41     28.26 o 
   4   3  11      121.48      108.24     18.50 o 
   5   3  11      711.40      686.33     46.60 o 
   6   3  11     2709.98     2722.29    121.17 o 
   7   3  11       16.99       22.84     13.79 o 
   8   3  11      222.86      169.46     32.91 o 
   9   3  11     1001.32      964.07     79.21 o 
  10   3  11      140.71      173.20     35.01 o 
  11   3  11        0.98       18.30     25.66 o 
  12   3  11      192.07      176.66     63.46 o 
 -17   4  11      123.18       94.42     31.29 o 
 -16   4  11      675.91      543.64     68.95 o 
 -15   4  11      472.36      386.41     74.13 o 
 -14   4  11      460.91      504.13     64.05 o 
 -13   4  11      107.97      102.64     30.00 o 
 -12   4  11      581.45      634.58     69.07 o 
 -11   4  11     2215.47     2171.39    123.14 o 
 -10   4  11     1805.51     1775.59    115.96 o 
  -9   4  11       45.98       66.27     21.72 o 
  -8   4  11     3274.12     3088.19    324.92 o 
  -7   4  11      335.89      413.03     73.11 o 
  -6   4  11     2981.15     2997.35    189.41 o 
  -5   4  11        7.21       15.67     21.02 o 
  -4   4  11     4232.67     4133.83    134.07 o 
  -3   4  11     1337.45     1284.70     69.17 o 
  -2   4  11     1647.83     1665.81     59.20 o 
  -1   4  11      450.95      441.56     29.35 o 
   0   4  11     1108.65     1103.58     45.20 o 
   1   4  11     1245.45     1221.24     46.93 o 
   2   4  11      332.71      302.79     32.88 o 
   3   4  11      162.86      160.70     20.69 o 
   4   4  11     3002.69     3067.62    162.37 o 
   5   4  11       96.45       77.51     15.95 o 
   6   4  11      223.87      206.29     32.04 o 
   7   4  11      923.00      938.02     68.93 o 
   8   4  11      975.15      864.59     69.58 o 
   9   4  11       95.40       60.71     32.76 o 
  10   4  11      198.05       56.50     37.36 o 
  11   4  11      235.00      192.20     64.58 o 
 -16   5  11      121.92      134.54     46.26 o 
 -15   5  11       30.10       21.63     19.49 o 
 -14   5  11      637.47      753.45    121.39 o 
 -13   5  11      438.12      439.44     92.54 o 
 -12   5  11     1197.89     1115.32    138.90 o 
 -11   5  11       11.96        4.81     19.67 o 
 -10   5  11     3529.81     3283.10    224.79 o 
  -9   5  11      749.00      711.78     74.92 o 
  -8   5  11     3926.32     3795.15    250.16 o 
  -7   5  11     2051.93     2193.89    169.16 o 
  -6   5  11     1806.34     1613.89    102.00 o 
  -5   5  11     2136.29     2217.47    117.07 o 
  -4   5  11     7283.42     6779.31    157.24 o 
  -3   5  11      788.68      722.93     51.76 o 
  -2   5  11     2026.25     2026.93     52.41 o 
  -1   5  11     1201.57     1229.53     35.26 o 
   0   5  11     2165.74     2185.57     43.16 o 
   1   5  11       82.18       78.22      9.91 o 
   2   5  11      102.45       99.25     12.15 o 
   3   5  11      322.69      268.81     21.58 o 
   4   5  11     1183.50     1152.59     51.32 o 
   5   5  11     2173.04     2044.24     78.97 o 
   6   5  11       70.45      136.70     46.44 o 
   7   5  11      133.45      141.44     50.05 o 
   8   5  11      320.25      329.91     78.72 o 
   9   5  11      696.28      623.20    109.22 o 
  10   5  11        2.65      -49.89     36.71 o 
 -15   6  11     1080.61     1052.06    151.77 o 
 -14   6  11       24.59       36.77     33.07 o 
 -13   6  11     2733.47     2890.31    236.68 o 
 -12   6  11       40.84       59.60     38.65 o 
 -11   6  11     1391.77     1385.61    154.82 o 
 -10   6  11       59.94       35.67     38.03 o 
  -9   6  11     2435.51     2343.92    298.47 o 
  -8   6  11      102.83      103.42     28.74 o 
  -7   6  11        6.65       22.45     23.73 o 
  -6   6  11      840.86      799.94     84.80 o 
  -5   6  11      316.12      286.38     33.54 o 
  -4   6  11      143.18      111.86     17.68 o 
  -3   6  11     1751.82     1765.80     61.02 o 
  -2   6  11      519.85      501.75     37.53 o 
  -1   6  11     1806.04     1866.77     83.79 o 
   0   6  11       15.31       13.78     11.28 o 
   1   6  11     1366.90     1356.02    109.12 o 
   2   6  11       58.99       51.10     30.23 o 
   3   6  11     3558.67     3580.88    232.83 o 
   4   6  11       10.74       -5.79     20.20 o 
   5   6  11     2595.38     3058.29    223.49 o 
   6   6  11      100.08       71.96     37.68 o 
   7   6  11      865.22      832.57    122.41 o 
   8   6  11       32.99       12.73     26.34 o 
   9   6  11     1095.60     1236.47    156.40 o 
 -14   7  11     1069.55      980.58    144.88 o 
 -13   7  11      497.11      519.03    103.61 o 
 -12   7  11     1516.14     1650.02    178.57 o 
 -11   7  11      343.53      257.13     71.90 o 
 -10   7  11     1029.37      979.73    132.12 o 
  -9   7  11     1180.59     1396.08    152.90 o 
  -8   7  11      974.50      865.60     73.92 o 
  -7   7  11       84.92       46.00     26.89 o 
  -6   7  11      777.96      776.99     74.65 o 
  -5   7  11     1292.86     1299.35     61.17 o 
  -4   7  11      570.51      619.90     51.21 o 
  -3   7  11     1012.67      976.13     79.73 o 
  -2   7  11     1138.57     1159.45     85.46 o 
  -1   7  11     1349.98     1345.30     72.97 o 
   0   7  11     2361.05     2372.74    148.44 o 
   1   7  11      124.30      102.60     20.34 o 
   2   7  11     2570.55     2629.42    116.96 o 
   3   7  11      630.94      635.08    104.40 o 
   4   7  11     3447.12     3222.47    233.15 o 
   5   7  11      499.86      462.20     93.71 o 
   6   7  11     1424.06     1504.50    166.78 o 
   7   7  11       66.35       70.09     40.16 o 
   8   7  11      964.61      951.20    140.50 o 
 -13   8  11      127.79      169.48     57.88 o 
 -12   8  11      316.93      325.80     84.13 o 
 -11   8  11      506.68      517.13    101.34 o 
 -10   8  11     2056.36     2194.46    200.30 o 
  -9   8  11      217.38      202.20     61.89 o 
  -8   8  11     1285.77     1420.54    136.34 o 
  -7   8  11      403.55      446.18    101.77 o 
  -6   8  11      287.99      363.21     51.86 o 
  -5   8  11      288.87      295.35     47.46 o 
  -4   8  11     6438.86     7014.77    348.77 o 
  -3   8  11      171.15      152.45     70.97 o 
  -2   8  11     1019.68     1119.53     86.10 o 
  -1   8  11      170.45      184.42     35.32 o 
   0   8  11     4445.70     4804.79    169.91 o 
   1   8  11      599.99      595.85     58.94 o 
   2   8  11     1096.52     1156.05     77.96 o 
   3   8  11      111.32       95.22     44.45 o 
   4   8  11     2585.02     2362.43    205.07 o 
   5   8  11      123.39       92.56     36.37 o 
   6   8  11      916.84      807.62    125.00 o 
   7   8  11      240.13      193.64     64.47 o 
 -12   9  11      349.43      508.09    107.76 o 
 -11   9  11      789.20      759.83    124.09 o 
 -10   9  11      241.78      202.12     69.16 o 
  -9   9  11     2846.03     2867.33    307.22 o 
  -8   9  11      553.70      566.33    108.97 o 
  -7   9  11      573.68      603.56     83.26 o 
  -6   9  11      287.34      316.03     52.36 o 
  -5   9  11     3872.44     4098.50    177.87 o 
  -4   9  11      258.15      311.82     51.19 o 
  -3   9  11     2289.68     2402.39    192.29 o 
  -2   9  11       13.90        5.19     12.39 o 
  -1   9  11     2117.18     2218.72    193.56 o 
   0   9  11      531.52      542.57     59.54 o 
   1   9  11     2268.54     2123.88    193.88 o 
   2   9  11      418.14      479.84     93.38 o 
   3   9  11     1043.05     1067.72    141.74 o 
   4   9  11     2023.92     2113.41    201.68 o 
   5   9  11     1025.20     1000.17    142.60 o 
 -10  10  11      244.95      194.90     44.42 o 
  -9  10  11     2373.74     2584.32    157.58 o 
  -8  10  11      209.92      129.61     46.72 o 
  -7  10  11      997.70      899.22    111.92 o 
  -6  10  11      354.44      393.63     59.93 o 
  -5  10  11     1707.34     1770.91    122.00 o 
  -4  10  11      253.16      238.89     55.75 o 
  -3  10  11     1273.50     1343.31    101.70 o 
  -2  10  11      256.39      235.92     42.37 o 
  -1  10  11     2310.73     2369.93    207.60 o 
   0  10  11      412.42      453.11     91.87 o 
   1  10  11     2367.73     2537.83    220.81 o 
   2  10  11       76.45       68.34     41.87 o 
   3  10  11     4407.27     4453.24    296.41 o 
  -7  11  11      516.26      463.83     67.49 o 
  -6  11  11     1090.29      981.55     95.12 o 
  -5  11  11     1042.26      948.04     91.78 o 
  -4  11  11     2269.19     2355.76    140.68 o 
  -3  11  11      539.53      503.13     97.21 o 
  -2  11  11     1825.52     1760.65    183.34 o 
  -1  11  11      305.57      284.08     75.16 o 
   0  11  11     2018.65     1936.10    195.19 o 
 -18   0  12     2391.13     2258.35    212.03 o 
 -16   0  12     1563.37     1489.90    163.39 o 
 -14   0  12     1227.38     1447.07    154.58 o 
 -12   0  12     3503.24     3599.49    231.65 o 
 -10   0  12     1231.90     1293.27    133.44 o 
  -8   0  12    15624.41    16578.96    456.59 o 
  -6   0  12     7714.28     7624.89    301.54 o 
  -4   0  12    18723.13    18569.36    456.22 o 
  -2   0  12     7856.11     8061.56    266.32 o 
   0   0  12    15339.91    15176.33    368.43 o 
   2   0  12    12551.92    12704.53    345.79 o 
   4   0  12     9277.29     9473.85    312.79 o 
   6   0  12     3041.40     3444.69    200.14 o 
   8   0  12     1870.88     1799.06    154.75 o 
  10   0  12     3581.69     3454.67    230.85 o 
 -18   1  12      535.40      535.94     73.40 o 
 -17   1  12     2589.58     2308.01    147.95 o 
 -16   1  12     1401.84     1387.83    113.09 o 
 -15   1  12     1092.28     1071.58     96.88 o 
 -14   1  12     3199.34     3199.08    232.63 o 
 -13   1  12     1222.81     1268.06    101.05 o 
 -12   1  12     5506.09     5516.08    204.21 o 
 -11   1  12     3035.65     2975.77    146.86 o 
 -10   1  12     5565.55     5312.25    190.92 o 
  -9   1  12      947.65      941.60     79.68 o 
  -8   1  12     5067.66     5066.18    179.62 o 
  -7   1  12     4345.37     4567.78    167.98 o 
  -6   1  12     2927.95     2821.09    130.01 o 
  -5   1  12     5586.94     5651.73    229.07 o 
  -4   1  12     5181.66     5243.45    171.81 o 
  -3   1  12     6239.00     6302.96    180.39 o 
  -2   1  12      805.10      818.25     44.86 o 
  -1   1  12     3166.33     3274.62    102.88 o 
   0   1  12     5255.48     5255.57    130.15 o 
   1   1  12     9954.66     9768.46    189.39 o 
   2   1  12     3716.01     3726.70    111.26 o 
   3   1  12     3378.64     3342.51    125.42 o 
   4   1  12     3198.86     3366.92    131.27 o 
   5   1  12     4989.70     5052.16    165.63 o 
   6   1  12     3321.99     3447.28    141.62 o 
   7   1  12      959.60     1064.62     81.58 o 
   8   1  12     5040.57     5263.19    185.99 o 
   9   1  12     2467.42     2484.94    133.09 o 
  10   1  12     2278.47     2258.64    130.49 o 
  11   1  12      921.26      779.53     80.32 o 
 -18   2  12        2.53      -15.05     17.95 o 
 -17   2  12     2567.59     2613.48    157.32 o 
 -16   2  12       49.69      100.69     34.71 o 
 -15   2  12     2683.05     2807.05    156.24 o 
 -14   2  12       22.40       56.66     47.41 o 
 -13   2  12     6995.52     7128.76    394.86 o 
 -12   2  12       13.61      114.18     35.29 o 
 -11   2  12     9181.39     8771.25    251.75 o 
 -10   2  12       52.47       43.07     22.79 o 
  -9   2  12    10662.72    10943.20    270.03 o 
  -8   2  12       77.09       73.95     26.53 o 
  -7   2  12     6238.92     6112.03    277.13 o 
  -6   2  12       72.97       54.07     34.18 o 
  -5   2  12     8853.27     8968.93    320.35 o 
  -4   2  12      446.98      519.65     76.37 o 
  -3   2  12     6304.59     6319.95    153.21 o 
  -2   2  12      819.63      817.72     44.43 o 
  -1   2  12     1547.55     1575.73     61.42 o 
   0   2  12      128.18      144.94     21.99 o 
   1   2  12     8592.35     8622.30    164.39 o 
   2   2  12       59.28       75.93     17.24 o 
   3   2  12     3710.72     3683.42    170.78 o 
   4   2  12      214.08      226.40     28.64 o 
   5   2  12     8043.60     8320.82    172.72 o 
   6   2  12      290.74      279.88     40.91 o 
   7   2  12     4680.58     4738.72    200.67 o 
   8   2  12        0.19       18.19     21.65 o 
   9   2  12     7045.11     7020.41    351.03 o 
  10   2  12       64.34       72.34     24.42 o 
  11   2  12     2367.25     2301.94    208.40 o 
 -17   3  12     1573.56     1526.98    120.85 o 
 -16   3  12     2178.47     2205.14    141.91 o 
 -15   3  12     1361.62     1414.42    111.49 o 
 -14   3  12     1905.04     2007.27    140.51 o 
 -13   3  12     1340.86     1446.48    144.92 o 
 -12   3  12     6179.61     6470.92    222.00 o 
 -11   3  12     1649.59     1520.03    166.13 o 
 -10   3  12     2614.49     2901.85    143.64 o 
  -9   3  12     1190.03     1206.45     91.56 o 
  -8   3  12     2932.18     2890.20    107.21 o 
  -7   3  12      747.79      815.14    149.29 o 
  -6   3  12      979.77     1016.97    112.69 o 
  -5   3  12     5497.74     5452.57    254.91 o 
  -4   3  12     4990.18     4922.73    168.27 o 
  -3   3  12     7823.12     7986.98    211.60 o 
  -2   3  12      228.66      206.94     22.61 o 
  -1   3  12     4761.83     4736.19    104.48 o 
   0   3  12     2030.46     1982.43     76.24 o 
   1   3  12     9528.93     9970.63    199.18 o 
   2   3  12     2049.32     2153.88     80.29 o 
   3   3  12     1544.43     1489.73     67.80 o 
   4   3  12     3255.11     3074.23     99.78 o 
   5   3  12     1851.58     1937.02     96.72 o 
   6   3  12     1752.06     1740.13     96.94 o 
   7   3  12     1576.31     1482.89     92.43 o 
   8   3  12     3024.56     3080.10    153.84 o 
   9   3  12      771.82      779.38    116.19 o 
  10   3  12     1952.13     2047.97    194.26 o 
  11   3  12      889.69      932.51    135.44 o 
 -17   4  12       88.83       42.99     38.69 o 
 -16   4  12     3003.07     2965.70    164.65 o 
 -15   4  12        9.04       20.81     27.00 o 
 -14   4  12     2002.56     2028.79    130.51 o 
 -13   4  12      273.08      333.36     54.57 o 
 -12   4  12     5434.54     5560.18    207.37 o 
 -11   4  12      145.67      182.06     54.00 o 
 -10   4  12     2870.68     2712.19    204.81 o 
  -9   4  12       43.25       79.55     40.04 o 
  -8   4  12     2717.35     2464.56    118.87 o 
  -7   4  12      392.95      359.26     44.40 o 
  -6   4  12     1574.66     1425.40    134.47 o 
  -5   4  12     1061.35      925.02     65.24 o 
  -4   4  12     9900.69    10112.14    246.81 o 
  -3   4  12     4395.86     4346.30    249.30 o 
  -2   4  12     3722.14     3770.41     92.02 o 
  -1   4  12      411.09      398.67     29.37 o 
   0   4  12     4641.77     4703.82    139.68 o 
   1   4  12     2967.31     2976.55     89.74 o 
   2   4  12     3596.93     3548.80    102.57 o 
   3   4  12       12.66       10.00      8.11 o 
   4   4  12     1700.23     1638.50    110.77 o 
   5   4  12       32.30       36.41     23.70 o 
   6   4  12     2416.44     2411.32    151.60 o 
   7   4  12       37.97       68.42     36.83 o 
   8   4  12     1698.72     1725.74    174.12 o 
   9   4  12       92.84      119.77     47.51 o 
  10   4  12     2320.20     2305.07    212.71 o 
 -16   5  12      205.23       94.13     48.18 o 
 -15   5  12      504.48      508.07    105.41 o 
 -14   5  12      870.87      864.74    130.93 o 
 -13   5  12     2647.04     2619.42    221.59 o 
 -12   5  12     1549.63     1326.36    155.56 o 
 -11   5  12     1735.82     1704.12    170.19 o 
 -10   5  12     2525.43     2698.05    210.14 o 
  -9   5  12     4116.98     4207.90    254.32 o 
  -8   5  12     2874.43     2635.63    169.26 o 
  -7   5  12     5652.17     5552.29    278.80 o 
  -6   5  12     2089.63     2177.30    170.15 o 
  -5   5  12     6766.60     6767.90    209.70 o 
  -4   5  12      412.34      449.17     37.33 o 
  -3   5  12    10777.08    10687.94    184.82 o 
  -2   5  12      336.36      315.80     22.13 o 
  -1   5  12     4597.89     4461.85    124.62 o 
   0   5  12      309.05      349.41     24.39 o 
   1   5  12    11377.18    11808.99    187.31 o 
   2   5  12     1486.50     1418.51     51.44 o 
   3   5  12     5178.50     4980.26    137.13 o 
   4   5  12     4013.81     4087.30    251.85 o 
   5   5  12     4446.93     4384.28    264.73 o 
   6   5  12     3316.02     3304.14    236.65 o 
   7   5  12     1152.29     1407.74    158.36 o 
   8   5  12     1579.46     1752.76    182.36 o 
   9   5  12     2983.75     3201.65    250.22 o 
 -15   6  12      853.33      852.41    136.66 o 
 -14   6  12        6.90      -23.35     29.50 o 
 -13   6  12     2024.64     2114.50    204.97 o 
 -12   6  12      893.99      891.59    130.51 o 
 -11   6  12     2920.64     2705.09    219.91 o 
 -10   6  12      301.16      253.31     64.96 o 
  -9   6  12     4765.32     4659.46    272.28 o 
  -8   6  12      948.87      912.15    109.74 o 
  -7   6  12     4191.55     4256.73    247.26 o 
  -6   6  12      174.84      123.85     21.81 o 
  -5   6  12     5328.28     5352.08    191.45 o 
  -4   6  12      372.94      377.19     32.63 o 
  -3   6  12     2728.37     2796.71     61.92 o 
  -2   6  12     1041.11      995.48     29.91 o 
  -1   6  12     2963.26     2872.81    108.21 o 
   0   6  12      108.69       80.45     39.34 o 
   1   6  12     3613.64     3711.09    162.43 o 
   2   6  12        8.99        0.44     24.76 o 
   3   6  12     2813.73     2690.83    207.61 o 
   4   6  12      132.41      120.98     48.57 o 
   5   6  12     3897.36     3755.88    254.33 o 
   6   6  12       12.28       58.09     34.85 o 
   7   6  12     1807.77     1670.09    178.84 o 
   8   6  12      290.23      231.82     73.16 o 
 -14   7  12      340.77      240.10     72.96 o 
 -13   7  12      319.57      316.99     83.74 o 
 -12   7  12     1165.75      982.03    139.68 o 
 -11   7  12      207.17      165.26     58.52 o 
 -10   7  12      780.92      649.21    107.41 o 
  -9   7  12      414.49      383.34     83.26 o 
  -8   7  12     1804.27     1840.17    172.21 o 
  -7   7  12      940.36     1001.27     99.08 o 
  -6   7  12     1326.57     1401.05    102.84 o 
  -5   7  12      800.82      838.24     77.91 o 
  -4   7  12     4422.06     4492.33    177.90 o 
  -3   7  12     1044.48     1168.04     89.17 o 
  -2   7  12      514.31      509.20     61.86 o 
  -1   7  12     2059.35     2133.19    149.97 o 
   0   7  12     3713.83     3931.86    155.78 o 
   1   7  12      980.65     1068.72     80.18 o 
   2   7  12     2217.55     2373.30    199.93 o 
   3   7  12      841.32      971.55    130.48 o 
   4   7  12     1067.08     1128.00    144.10 o 
   5   7  12      229.22      175.29     57.96 o 
   6   7  12     1427.75     1294.68    159.09 o 
   7   7  12      309.67      360.83     87.33 o 
 -12   8  12      833.74      724.62    124.90 o 
 -11   8  12        5.44       11.76     19.61 o 
 -10   8  12     1354.35     1301.05    156.03 o 
  -9   8  12       51.72       73.47     38.05 o 
  -8   8  12      971.22     1083.28     97.44 o 
  -7   8  12      233.57      162.94     37.43 o 
  -6   8  12     1483.90     1457.60    107.62 o 
  -5   8  12      324.79      258.28     45.87 o 
  -4   8  12     1761.59     1762.74    241.50 o 
  -3   8  12      549.62      682.54     71.28 o 
  -2   8  12     1080.49     1176.11     90.83 o 
  -1   8  12        1.89       13.08     13.29 o 
   0   8  12     2039.21     2030.46    150.25 o 
   1   8  12      571.78      620.18     62.35 o 
   2   8  12     1715.37     1769.84    177.19 o 
   3   8  12        1.06       63.70     42.36 o 
   4   8  12      605.93      613.70    109.25 o 
   5   8  12      109.64       41.65     36.14 o 
 -11   9  12      962.04      836.02    132.54 o 
 -10   9  12     1366.84     1286.64    139.75 o 
  -9   9  12     1346.10     1394.23    145.93 o 
  -8   9  12      158.41       94.60     28.90 o 
  -7   9  12       44.58       84.46     30.80 o 
  -6   9  12      548.98      600.78     71.10 o 
  -5   9  12      840.40      855.08     83.43 o 
  -4   9  12        4.35        5.71     15.19 o 
  -3   9  12      978.78      969.57     85.56 o 
  -2   9  12      262.06      352.44    110.13 o 
  -1   9  12      171.10      140.56     32.67 o 
   0   9  12      119.73       87.62     41.11 o 
   1   9  12     1141.08     1220.66    152.39 o 
   2   9  12      212.77      182.57     62.64 o 
   3   9  12      306.31      196.33     62.65 o 
   4   9  12      144.31      127.94     54.73 o 
  -9  10  12      828.99      762.57     86.43 o 
  -8  10  12      282.77      395.05     62.44 o 
  -7  10  12      905.68      833.31    114.57 o 
  -6  10  12       26.53       55.03     27.86 o 
  -5  10  12      814.85      786.80    121.12 o 
  -4  10  12      734.54      706.92     77.53 o 
  -3  10  12     1358.33     1136.05     95.67 o 
  -2  10  12       18.86       12.74     13.06 o 
  -1  10  12      883.60     1028.60    142.85 o 
   0  10  12       78.75       46.84     32.84 o 
   1  10  12      520.11      607.56    112.29 o 
  -5  11  12        6.00       11.28     15.44 o 
  -4  11  12     1339.27     1311.85    160.48 o 
 -17   0  13       75.67       35.62     28.57 o 
 -15   0  13      193.89      150.50     52.22 o 
 -13   0  13      295.16      312.95     71.07 o 
 -11   0  13      404.50      389.73     79.27 o 
  -9   0  13     5787.78     5307.94    273.88 o 
  -7   0  13     3185.58     3066.47    201.97 o 
  -5   0  13      238.60      261.14     58.47 o 
  -3   0  13      359.43      330.86     57.86 o 
  -1   0  13      482.18      410.21     63.04 o 
   1   0  13     1182.76     1241.02    111.52 o 
   3   0  13       31.74       34.56     24.35 o 
   5   0  13     1440.68     1498.29    133.13 o 
   7   0  13       89.30       55.61     30.75 o 
   9   0  13       76.12       67.05     28.73 o 
 -18   1  13       25.51      -37.40     24.93 o 
 -17   1  13       94.24       94.94     32.69 o 
 -16   1  13      657.66      672.16     80.58 o 
 -15   1  13     1013.47      965.78     93.41 o 
 -14   1  13       18.92       19.32     30.12 o 
 -13   1  13      235.93      304.36     51.00 o 
 -12   1  13      714.19      709.05    144.59 o 
 -11   1  13       12.76        5.23     28.09 o 
 -10   1  13      160.31      179.17     37.80 o 
  -9   1  13        3.83        3.91     12.06 o 
  -8   1  13       56.93       90.88     28.25 o 
  -7   1  13     2083.00     1974.05    240.81 o 
  -6   1  13      256.84      286.96     44.55 o 
  -5   1  13      192.46      155.96     31.62 o 
  -4   1  13       68.49       45.28     27.83 o 
  -3   1  13      765.83      734.53     76.53 o 
  -2   1  13       40.33       58.03     19.02 o 
  -1   1  13      128.83      107.88     23.03 o 
   0   1  13      203.57      177.66     29.40 o 
   1   1  13       74.61       77.67     22.61 o 
   2   1  13      278.59      327.36     40.62 o 
   3   1  13      561.20      529.18     66.55 o 
   4   1  13       53.62       54.89     17.97 o 
   5   1  13       22.11       -7.05     15.22 o 
   6   1  13      826.03      945.22     76.84 o 
   7   1  13      648.88      687.36    105.65 o 
   8   1  13      169.16      120.37     31.61 o 
   9   1  13       94.93       56.19     22.79 o 
  10   1  13      110.24      108.22     32.33 o 
 -17   2  13       32.54       39.01     22.84 o 
 -16   2  13       24.26        4.17     14.07 o 
 -15   2  13       49.43       26.84     19.33 o 
 -14   2  13      621.92      716.86     82.86 o 
 -13   2  13        5.14        4.41     17.34 o 
 -12   2  13       36.80       52.31     50.27 o 
 -11   2  13       78.54       59.57     39.65 o 
 -10   2  13      268.31      246.67     43.36 o 
  -9   2  13       90.97       78.86     24.11 o 
  -8   2  13      855.57      783.21     74.90 o 
  -7   2  13      567.14      574.28     62.13 o 
  -6   2  13      156.52      141.81     44.27 o 
  -5   2  13       36.89       60.20     29.06 o 
  -4   2  13      507.08      439.38     56.74 o 
  -3   2  13       36.44       22.96     13.75 o 
  -2   2  13       86.07       80.15     17.11 o 
  -1   2  13      181.33      196.49     30.80 o 
   0   2  13      120.45      120.73     24.82 o 
   1   2  13       44.40       48.26     15.76 o 
   2   2  13       16.91       10.68     20.45 o 
   3   2  13       20.13      -11.03     13.27 o 
   4   2  13     1193.62     1324.41     84.70 o 
   5   2  13       24.36        7.44     20.26 o 
   6   2  13       14.07       -5.92     14.08 o 
   7   2  13      113.00      108.10     28.08 o 
   8   2  13      485.67      519.43     60.23 o 
   9   2  13      415.63      391.25     54.13 o 
  10   2  13      104.58      107.66     44.70 o 
 -17   3  13      107.81      123.42     47.43 o 
 -16   3  13        0.58      -13.40     16.46 o 
 -15   3  13      216.79      185.76     44.80 o 
 -14   3  13      100.32       97.09     32.16 o 
 -13   3  13      243.08      210.97     45.80 o 
 -12   3  13      156.60      154.20     36.42 o 
 -11   3  13      732.47      760.86     77.08 o 
 -10   3  13      482.08      359.89     51.98 o 
  -9   3  13      731.39      814.07     77.74 o 
  -8   3  13      406.26      442.13     81.11 o 
  -7   3  13     2584.13     2438.38    183.00 o 
  -6   3  13     1448.59     1495.34    140.71 o 
  -5   3  13       40.37      115.29     40.62 o 
  -4   3  13     2364.37     2372.68    121.09 o 
  -3   3  13      608.91      606.24     45.27 o 
  -2   3  13       56.58       64.18     20.78 o 
  -1   3  13       93.32      119.53     22.68 o 
   0   3  13      118.47      138.17     25.81 o 
   1   3  13       52.79       46.52     16.49 o 
   2   3  13      321.69      328.68     39.02 o 
   3   3  13      855.29      907.27     66.30 o 
   4   3  13      321.64      318.29     41.07 o 
   5   3  13       34.38       43.95     18.24 o 
   6   3  13       84.23       65.09     21.16 o 
   7   3  13       33.08       29.54     28.15 o 
   8   3  13      110.52      200.76     62.60 o 
   9   3  13        6.12      -29.40     28.61 o 
  10   3  13      487.50      437.04     93.75 o 
 -17   4  13      286.69      230.84     67.95 o 
 -16   4  13     1054.68     1080.87    101.71 o 
 -15   4  13       59.93       81.46     30.09 o 
 -14   4  13      551.56      577.62     72.52 o 
 -13   4  13       49.39       66.93     28.81 o 
 -12   4  13     1504.41     1549.17    113.11 o 
 -11   4  13       10.70       27.82     28.61 o 
 -10   4  13      463.21      448.04     87.04 o 
  -9   4  13      176.61      203.08     55.39 o 
  -8   4  13     1550.33     1333.43     89.42 o 
  -7   4  13        0.36       25.54     16.95 o 
  -6   4  13      846.86      904.75    111.06 o 
  -5   4  13     2630.77     2605.51    132.05 o 
  -4   4  13      259.09      317.75     45.74 o 
  -3   4  13      337.29      329.92     32.79 o 
  -2   4  13     1899.13     1943.44     77.21 o 
  -1   4  13      875.51      870.23     50.34 o 
   0   4  13     1791.60     1824.65     71.79 o 
   1   4  13       39.89       64.21     16.42 o 
   2   4  13     3744.14     3700.03    140.96 o 
   3   4  13        1.58       -4.15     21.40 o 
   4   4  13     3242.41     3148.51    117.34 o 
   5   4  13       87.20      105.49     45.71 o 
   6   4  13     2019.61     2119.92    188.88 o 
   7   4  13      145.81      142.26     51.99 o 
   8   4  13      287.84      301.16     76.96 o 
   9   4  13      311.19      284.41     75.46 o 
 -15   5  13     1209.36     1162.62    158.39 o 
 -14   5  13        7.82       52.53     38.06 o 
 -13   5  13     1558.97     2014.38    199.10 o 
 -12   5  13      928.32      968.44    135.53 o 
 -11   5  13      443.37      568.02    102.46 o 
 -10   5  13      118.58      110.33     43.86 o 
  -9   5  13     1241.12     1383.62    149.71 o 
  -8   5  13      516.22      483.69     54.53 o 
  -7   5  13      187.89      145.94     29.26 o 
  -6   5  13     1186.25     1177.03    110.62 o 
  -5   5  13        3.55       -6.50      8.29 o 
  -4   5  13     1680.33     1656.59    205.35 o 
  -3   5  13      369.64      368.68     26.60 o 
  -2   5  13     1894.41     1903.15     77.25 o 
  -1   5  13      200.77      221.61     23.10 o 
   0   5  13     1907.11     1935.61     66.07 o 
   1   5  13     1131.94     1156.14     50.36 o 
   2   5  13     2249.86     2511.26    198.18 o 
   3   5  13     4879.21     5070.67    283.65 o 
   4   5  13      634.45      658.93    104.36 o 
   5   5  13     1051.33     1193.50    143.80 o 
   6   5  13     2553.91     2630.58    217.04 o 
   7   5  13      960.59      851.30    126.41 o 
   8   5  13      155.12       88.48     47.68 o 
 -14   6  13      618.11      562.35    113.21 o 
 -13   6  13      706.59      653.30    117.65 o 
 -12   6  13       15.84       27.38     37.33 o 
 -11   6  13     1584.88     1423.11    162.04 o 
 -10   6  13      465.85      590.18    103.85 o 
  -9   6  13     1659.17     1713.09    169.92 o 
  -8   6  13      287.87      258.01     67.30 o 
  -7   6  13     4296.88     4786.36    306.33 o 
  -6   6  13        0.39       32.68     19.10 o 
  -5   6  13     2127.73     2261.63    243.83 o 
  -4   6  13       10.28       12.35     18.55 o 
  -3   6  13     4870.54     5152.51    112.29 o 
  -2   6  13       15.61       10.43     12.28 o 
  -1   6  13      378.87      372.85     50.02 o 
   0   6  13        0.63       -1.84     10.83 o 
   1   6  13      917.78      815.42    114.23 o 
   2   6  13       85.60       44.71     31.07 o 
   3   6  13       23.70       37.49     28.33 o 
   4   6  13      280.09      261.16     71.88 o 
   5   6  13      772.54      731.69    117.28 o 
   6   6  13        0.41      -15.37     25.24 o 
   7   6  13      527.08      436.76     93.10 o 
 -13   7  13      335.42      258.26     79.67 o 
 -12   7  13      603.27      716.68    122.67 o 
 -11   7  13     1179.87     1167.70    150.27 o 
 -10   7  13      574.96      577.49    103.17 o 
  -9   7  13       21.46       75.91     38.45 o 
  -8   7  13     3311.70     3604.76    340.56 o 
  -7   7  13      496.49      538.53     67.53 o 
  -6   7  13     1722.77     1777.93    118.66 o 
  -5   7  13      108.85       65.26     23.96 o 
  -4   7  13     2179.68     2399.77    133.61 o 
  -3   7  13      733.94      754.04     74.15 o 
  -2   7  13     1221.24     1310.95    155.06 o 
  -1   7  13       67.21      104.06     29.42 o 
   0   7  13      555.80      606.16     63.95 o 
   1   7  13      825.75      774.86    135.17 o 
   2   7  13      758.57      766.36    117.26 o 
   3   7  13       93.88       58.41     28.96 o 
   4   7  13      162.80      117.43     54.74 o 
   5   7  13      512.31      503.46     98.77 o 
   6   7  13      891.74      963.79    140.69 o 
 -12   8  13     3433.38     3356.26    266.12 o 
 -11   8  13      137.60      108.42     52.28 o 
 -10   8  13     1338.27     1325.88    160.51 o 
  -9   8  13      385.37      407.23     60.75 o 
  -8   8  13      279.44      330.31     95.19 o 
  -7   8  13      275.54      289.96     71.80 o 
  -6   8  13      497.46      485.56     65.04 o 
  -5   8  13      628.38      524.79     65.45 o 
  -4   8  13      349.74      472.08     62.43 o 
  -3   8  13      157.24      166.07     37.28 o 
  -2   8  13     1057.64     1016.10     86.71 o 
  -1   8  13      542.86      591.58     64.63 o 
   0   8  13     2211.02     2149.34    121.46 o 
   1   8  13      250.83      215.13     63.33 o 
   2   8  13     1862.37     2426.48    213.88 o 
   3   8  13       79.96      105.11     53.66 o 
   4   8  13      845.17      879.35    133.57 o 
 -11   9  13     2231.37     2211.66    216.05 o 
 -10   9  13      762.24      802.15    154.30 o 
  -9   9  13      317.19      276.94     52.83 o 
  -8   9  13     2338.52     2346.98    148.77 o 
  -7   9  13      918.83      916.97    167.57 o 
  -6   9  13     1615.20     1591.35    119.02 o 
  -5   9  13      723.51      640.06     74.97 o 
  -4   9  13      464.76      500.65     65.44 o 
  -3   9  13      777.67      787.92    193.33 o 
  -2   9  13      221.61      197.85     40.03 o 
  -1   9  13     1642.19     1416.38    164.87 o 
   0   9  13       11.12      -17.72     29.67 o 
   1   9  13     2408.88     2258.13    211.60 o 
   2   9  13       84.30       81.57     42.45 o 
  -8  10  13      685.41      634.82    112.17 o 
  -7  10  13     4879.93     4870.32    215.76 o 
  -6  10  13      323.34      392.45     60.99 o 
  -5  10  13     1615.68     1620.34    131.78 o 
  -4  10  13      456.14      412.56     60.93 o 
  -3  10  13     3518.80     3674.55    323.55 o 
  -2  10  13      266.56      261.81     76.81 o 
 -16   0  14      470.94      546.66    103.47 o 
 -14   0  14     1795.53     1737.54    178.72 o 
 -12   0  14     3938.58     4406.82    270.49 o 
 -10   0  14     8560.19     8672.25    367.33 o 
  -8   0  14    11324.59    11617.35    410.80 o 
  -6   0  14     5785.23     6537.07    299.97 o 
  -4   0  14     1642.74     1724.67    101.49 o 
  -2   0  14     3803.74     4220.54    210.79 o 
   0   0  14      178.94      179.23     45.24 o 
   2   0  14     7808.64     8354.09    303.15 o 
   4   0  14     2867.14     2906.78    186.30 o 
   6   0  14     4668.82     4545.73    245.58 o 
   8   0  14     4778.84     4199.72    249.61 o 
 -17   1  14      862.90      788.43     90.70 o 
 -16   1  14     1672.49     1630.63    173.03 o 
 -15   1  14     1437.56     1484.31    119.40 o 
 -14   1  14      978.23      910.37     91.56 o 
 -13   1  14     2144.27     2187.85    137.58 o 
 -12   1  14      438.04      534.38     79.16 o 
 -11   1  14     5672.96     6087.61    221.52 o 
 -10   1  14     1223.01     1323.53    102.35 o 
  -9   1  14     4171.49     3883.63    379.88 o 
  -8   1  14      337.83      324.99     49.68 o 
  -7   1  14     4712.66     4864.43    186.61 o 
  -6   1  14     3380.88     3484.42    208.32 o 
  -5   1  14     2577.52     2744.49    192.56 o 
  -4   1  14     4289.92     4298.56    128.59 o 
  -3   1  14     2183.90     2139.85     89.76 o 
  -2   1  14     9864.13    10211.50    230.47 o 
  -1   1  14      904.90      930.76     69.86 o 
   0   1  14     3983.92     4004.95    164.25 o 
   1   1  14     1319.04     1526.00    107.97 o 
   2   1  14     6091.57     6167.95    183.76 o 
   3   1  14     3617.29     3828.52    331.36 o 
   4   1  14     1319.61     1330.26     89.06 o 
   5   1  14     2072.63     2064.74    113.26 o 
   6   1  14     1928.72     1905.83    111.72 o 
   7   1  14     1432.57     1425.98     99.92 o 
   8   1  14     1346.33     1248.70     95.87 o 
   9   1  14     2224.81     1969.12    124.42 o 
 -17   2  14     2150.17     2070.76    199.99 o 
 -16   2  14       68.82       59.13     30.89 o 
 -15   2  14     2747.40     2690.01    170.79 o 
 -14   2  14        4.73       15.13     20.38 o 
 -13   2  14     2760.75     2889.23    159.31 o 
 -12   2  14       32.20       44.48     29.66 o 
 -11   2  14     5105.52     5167.87    205.55 o 
 -10   2  14       33.91       29.54     16.32 o 
  -9   2  14     1554.91     1397.05    103.57 o 
  -8   2  14      520.46      543.08     63.11 o 
  -7   2  14     7741.86     7806.24    236.37 o 
  -6   2  14       88.24      204.61     54.77 o 
  -5   2  14     5903.15     5912.21    281.44 o 
  -4   2  14       59.64       66.32     17.23 o 
  -3   2  14    11431.62    11407.31    214.13 o 
  -2   2  14      135.82      131.22     23.58 o 
  -1   2  14     8195.17     8580.53    208.43 o 
   0   2  14      239.05      242.49     35.89 o 
   1   2  14     6239.89     6541.37    183.70 o 
   2   2  14      151.52       91.44     27.32 o 
   3   2  14     6601.30     6727.36    191.57 o 
   4   2  14        4.15      -16.36     27.83 o 
   5   2  14     1962.75     1990.84    109.69 o 
   6   2  14       23.33        4.07     11.06 o 
   7   2  14     2811.73     2834.73    194.58 o 
   8   2  14      126.02      137.22     47.15 o 
   9   2  14     1107.54     1125.12    142.53 o 
 -16   3  14     1035.51     1085.46    187.35 o 
 -15   3  14      804.47      922.97     94.57 o 
 -14   3  14     1551.60     1583.64    135.55 o 
 -13   3  14     2971.79     2803.26    157.85 o 
 -12   3  14     2206.13     2368.03    142.68 o 
 -11   3  14     4591.07     4850.22    200.55 o 
 -10   3  14     3233.94     3240.73    176.41 o 
  -9   3  14     3543.68     3580.98    238.05 o 
  -8   3  14     1478.43     1501.62    150.40 o 
  -7   3  14     4113.49     4306.58    250.19 o 
  -6   3  14     6486.44     6768.14    309.11 o 
  -5   3  14     2604.31     2542.65    145.46 o 
  -4   3  14     4130.95     4347.83    127.03 o 
  -3   3  14     1834.45     1920.81     83.41 o 
  -2   3  14     7188.15     7572.89    163.11 o 
  -1   3  14      546.78      549.33     51.51 o 
   0   3  14     1007.21     1127.35     73.98 o 
   1   3  14      566.04      536.08     50.46 o 
   2   3  14     5423.63     5677.83    167.81 o 
   3   3  14     1135.53     1060.27    100.64 o 
   4   3  14      845.87      851.55     68.23 o 
   5   3  14     1891.62     1797.54    101.24 o 
   6   3  14      887.70     1002.92    129.38 o 
   7   3  14     2853.01     2917.82    225.30 o 
   8   3  14      253.11      306.45     76.48 o 
   9   3  14     2236.26     2198.70    205.10 o 
 -16   4  14     1075.49      891.85    127.46 o 
 -15   4  14       48.80        8.11     25.73 o 
 -14   4  14     2687.24     2918.14    164.58 o 
 -13   4  14      223.25      215.68     55.05 o 
 -12   4  14     6267.22     6221.12    340.31 o 
 -11   4  14      561.13      590.86    104.27 o 
 -10   4  14     6687.93     7106.52    346.92 o 
  -9   4  14      262.14      211.67     61.84 o 
  -8   4  14     5278.71     5549.79    294.69 o 
  -7   4  14      108.83       91.94     23.46 o 
  -6   4  14     8375.39     8770.45    252.32 o 
  -5   4  14      221.73      245.85     44.44 o 
  -4   4  14     5357.46     5675.78    143.23 o 
  -3   4  14      764.27      730.88     50.11 o 
  -2   4  14     3277.58     3657.60    120.81 o 
  -1   4  14       35.02       35.72     12.02 o 
   0   4  14      691.84      736.47     56.10 o 
   1   4  14      268.48      273.45     34.49 o 
   2   4  14     1615.68     1720.36     86.70 o 
   3   4  14      130.16       97.80     45.20 o 
   4   4  14     1169.90     1130.30    136.30 o 
   5   4  14      167.37      134.75     50.51 o 
   6   4  14     2222.02     2746.12    220.87 o 
   7   4  14      933.49      991.59    137.16 o 
   8   4  14     1555.54     1791.30    186.64 o 
 -14   5  14      372.87      284.60     82.48 o 
 -13   5  14      851.31     1129.76    150.98 o 
 -12   5  14       69.25      137.60     58.27 o 
 -11   5  14     1723.74     2185.53    201.22 o 
 -10   5  14       90.99      114.98     51.58 o 
  -9   5  14      909.68      920.99    125.31 o 
  -8   5  14      976.85     1206.87    140.38 o 
  -7   5  14     1854.61     1755.27    153.33 o 
  -6   5  14      373.67      378.51     54.83 o 
  -5   5  14      968.97      983.20     85.44 o 
  -4   5  14     1769.90     1845.68     79.67 o 
  -3   5  14     4129.86     4378.88    117.88 o 
  -2   5  14     2257.23     2535.76     85.96 o 
  -1   5  14     2255.56     2326.19     79.19 o 
   0   5  14     1422.72     1404.00    147.27 o 
   1   5  14     4151.77     4146.07    256.32 o 
   2   5  14     3367.86     3677.40    246.05 o 
   3   5  14     6462.48     6794.58    338.53 o 
   4   5  14     1339.46     1250.05    148.50 o 
   5   5  14     2188.55     2075.73    193.47 o 
   6   5  14      171.13      160.65     57.02 o 
   7   5  14     4229.31     4647.56    300.68 o 
 -13   6  14      609.20      676.80    119.03 o 
 -12   6  14       29.59      112.52     49.11 o 
 -11   6  14     1916.84     2080.66    200.07 o 
 -10   6  14        1.93        7.20     18.07 o 
  -9   6  14     1161.48     1207.54    146.10 o 
  -8   6  14      123.70      149.73     51.43 o 
  -7   6  14     2518.65     2640.41    147.03 o 
  -6   6  14      266.69      281.26     48.98 o 
  -5   6  14     1910.52     2080.18    126.96 o 
  -4   6  14       46.16       52.05     39.46 o 
  -3   6  14     3148.20     3406.85    391.35 o 
  -2   6  14     1895.19     1870.53    179.57 o 
  -1   6  14     3322.21     3540.41    157.45 o 
   0   6  14      112.49       84.84     22.62 o 
   1   6  14     2599.96     2874.25    222.56 o 
   2   6  14     1699.95     2127.55    192.63 o 
   3   6  14     3737.71     4296.04    276.94 o 
   4   6  14        6.38       15.34     28.82 o 
   5   6  14     1266.08     1436.68    167.25 o 
   6   6  14        1.88       55.27     37.66 o 
 -12   7  14     1468.97     1323.32    167.59 o 
 -11   7  14      772.22      843.16    127.82 o 
 -10   7  14      984.58     1017.24    141.44 o 
  -9   7  14     2980.35     3141.88    238.58 o 
  -8   7  14     1425.33     1328.03    109.74 o 
  -7   7  14     1658.58     1700.30    121.53 o 
  -6   7  14     2140.28     2059.22    163.08 o 
  -5   7  14      766.54      812.07     93.48 o 
  -4   7  14      467.92      449.95     59.80 o 
  -3   7  14      306.28      314.68     50.05 o 
  -2   7  14     2098.78     2153.95    126.37 o 
  -1   7  14      241.78      222.79     40.54 o 
   0   7  14      542.98      445.95     55.84 o 
   1   7  14      204.21      326.62     78.28 o 
   2   7  14     1794.25     2037.91    195.55 o 
   3   7  14      261.18      220.32     66.90 o 
   4   7  14      976.35      813.01    126.93 o 
 -11   8  14     1743.62     1716.22    190.73 o 
 -10   8  14     1089.43     1051.94    102.97 o 
  -9   8  14     1101.79     1120.86    178.23 o 
  -8   8  14     1809.43     1920.34    133.89 o 
  -7   8  14     1026.12     1043.40     97.81 o 
  -6   8  14     1481.61     1529.60    116.32 o 
  -5   8  14       77.60       35.30     19.29 o 
  -4   8  14     1108.46     1004.83     92.34 o 
  -3   8  14        8.66        7.67     13.84 o 
  -2   8  14     1197.40     1130.76    115.99 o 
  -1   8  14      366.72      323.25     49.26 o 
   0   8  14     1086.20     1330.74    161.01 o 
   1   8  14       51.23       18.04     24.30 o 
   2   8  14      645.79      809.80    127.47 o 
  -9   9  14        2.36       19.29     27.22 o 
  -8   9  14      116.77      103.92     35.15 o 
  -7   9  14      590.09      753.16     86.07 o 
  -6   9  14      281.77      220.33     47.91 o 
  -5   9  14     1137.57     1175.89    103.02 o 
  -4   9  14      467.42      439.00     63.00 o 
  -3   9  14     2271.66     2139.05    133.58 o 
  -2   9  14      637.51      661.20     73.24 o 
  -1   9  14     1696.58     1990.50    199.72 o 
  -4  10  14      184.35       85.40     41.72 o 
 -15   0  15       41.40       35.10     27.56 o 
 -13   0  15       89.35       13.00     24.47 o 
 -11   0  15       80.55       42.96     31.89 o 
  -9   0  15     2791.04     2442.52    197.42 o 
  -7   0  15        8.15      -17.96     23.12 o 
  -5   0  15      141.43      126.30     44.02 o 
  -3   0  15      203.22      263.82     56.19 o 
  -1   0  15       18.98       -5.42     22.64 o 
   1   0  15     1054.80     1200.63    118.89 o 
   3   0  15       33.40       34.84     25.68 o 
   5   0  15      455.62      450.12     79.89 o 
   7   0  15       40.23       43.35     29.01 o 
 -16   1  15        4.44      -36.97     27.88 o 
 -15   1  15       31.09       51.78     24.86 o 
 -14   1  15      130.81      107.31     60.42 o 
 -13   1  15       89.16       23.91     45.69 o 
 -12   1  15      115.02       67.49     26.16 o 
 -11   1  15        0.28      -33.05     22.03 o 
 -10   1  15      152.83      128.91     99.61 o 
  -9   1  15       91.69       41.37     56.46 o 
  -8   1  15        2.08       14.39     13.77 o 
  -7   1  15      543.48      564.81     66.21 o 
  -6   1  15     1864.50     1896.02    168.28 o 
  -5   1  15      304.96      360.09     49.63 o 
  -4   1  15       22.37        4.14      9.99 o 
  -3   1  15     1286.09     1185.43     81.91 o 
  -2   1  15      155.73      143.35     31.22 o 
  -1   1  15      111.00       87.90     24.90 o 
   0   1  15        1.89       -7.88     18.57 o 
   1   1  15       81.66       79.09     27.81 o 
   2   1  15       36.00       24.40     15.52 o 
   3   1  15      605.10      657.24     63.63 o 
   4   1  15      221.54      255.23     49.18 o 
   5   1  15       22.40       35.91     17.65 o 
   6   1  15       15.01        4.84     25.75 o 
   7   1  15       74.48      122.40     39.39 o 
   8   1  15      127.59       55.43     32.66 o 
 -16   2  15       11.79       26.80     18.63 o 
 -15   2  15      398.41      401.44     67.62 o 
 -14   2  15      905.92      908.88     93.14 o 
 -13   2  15      181.61      153.99     39.90 o 
 -12   2  15       42.39       44.32     21.67 o 
 -11   2  15      434.80      414.49     59.97 o 
 -10   2  15      510.09      517.21     66.72 o 
  -9   2  15      229.07      169.80     36.32 o 
  -8   2  15      610.11      543.21     65.82 o 
  -7   2  15       87.08       86.49     40.52 o 
  -6   2  15       97.36      123.74     47.88 o 
  -5   2  15      153.88      169.33     36.49 o 
  -4   2  15      256.35      279.31     33.90 o 
  -3   2  15        3.65       26.77     13.81 o 
  -2   2  15      273.30      252.74     38.70 o 
  -1   2  15      347.97      296.13    102.47 o 
   0   2  15       75.45       60.82     21.16 o 
   1   2  15       90.93       82.37     23.91 o 
   2   2  15      510.26      470.46     52.13 o 
   3   2  15        0.83      -13.74     12.99 o 
   4   2  15       85.52      126.72     28.84 o 
   5   2  15       13.02       21.06     15.37 o 
   6   2  15        0.89       -2.50     14.07 o 
   7   2  15      151.03       94.75     41.62 o 
   8   2  15      234.50      168.38     58.10 o 
 -16   3  15      204.88      268.81     75.14 o 
 -15   3  15      389.94      394.38    103.78 o 
 -14   3  15      482.15      429.04     64.25 o 
 -13   3  15       88.88      141.56     38.46 o 
 -12   3  15      893.86      909.55     91.49 o 
 -11   3  15      467.94      453.84    101.32 o 
 -10   3  15       26.38      -46.07     34.87 o 
  -9   3  15      210.99      200.34     61.62 o 
  -8   3  15       58.97       87.77     36.55 o 
  -7   3  15      273.28      293.99     70.84 o 
  -6   3  15        7.63       -1.95     55.94 o 
  -5   3  15      554.28      614.44     79.26 o 
  -4   3  15        1.81        1.58     10.02 o 
  -3   3  15       91.59       86.66     18.76 o 
  -2   3  15      347.56      353.53     37.68 o 
  -1   3  15      722.35      864.44     91.65 o 
   0   3  15      298.33      279.75     39.09 o 
   1   3  15      343.31      297.96     40.01 o 
   2   3  15       13.28       15.24     26.04 o 
   3   3  15      630.47      640.44     59.69 o 
   4   3  15     1218.66     1223.38    140.62 o 
   5   3  15      167.14      137.39     46.26 o 
   6   3  15      112.31      142.60     54.03 o 
   7   3  15      624.91      759.69    117.77 o 
 -15   4  15        2.93       -2.73     17.85 o 
 -14   4  15      173.98      196.96     47.12 o 
 -13   4  15      498.25      711.06    118.93 o 
 -12   4  15        7.07       -4.09     18.91 o 
 -11   4  15       62.93       24.36     30.13 o 
 -10   4  15      898.05     1008.21    134.04 o 
  -9   4  15       49.58      -61.14     40.76 o 
  -8   4  15      715.91      832.84    117.38 o 
  -7   4  15        1.33       35.66     37.72 o 
  -6   4  15     2181.73     2377.69    135.78 o 
  -5   4  15       38.63       33.79     18.92 o 
  -4   4  15      796.05      931.22     60.12 o 
  -3   4  15       18.83       25.39     12.64 o 
  -2   4  15      780.74      727.51     51.20 o 
  -1   4  15        7.70        2.10     31.94 o 
   0   4  15      991.51     1044.08     69.51 o 
   1   4  15        9.76       10.30     24.52 o 
   2   4  15     1425.77     1392.46    151.29 o 
   3   4  15        0.14      -46.60     33.27 o 
   4   4  15      438.78      603.89    103.42 o 
   5   4  15     1202.88     1167.51    143.97 o 
   6   4  15      330.00      277.39     73.25 o 
   7   4  15        1.91      -16.61     26.87 o 
 -13   5  15       28.29       71.98     41.31 o 
 -12   5  15      293.67      151.79     57.10 o 
 -11   5  15      191.25      178.40     58.40 o 
 -10   5  15      732.96      785.76    120.48 o 
  -9   5  15     1204.51     1007.69    132.58 o 
  -8   5  15       31.03       75.53     40.02 o 
  -7   5  15     2096.33     2034.00    129.46 o 
  -6   5  15     1121.91     1129.70    109.75 o 
  -5   5  15     1318.42     1256.59     99.57 o 
  -4   5  15       28.66       29.12     25.87 o 
  -3   5  15     2369.15     2454.24    134.37 o 
  -2   5  15       66.89       91.24     27.01 o 
  -1   5  15      226.00      230.34     42.29 o 
   0   5  15       49.13       31.46     27.27 o 
   1   5  15     1066.83      913.38    124.55 o 
   2   5  15      358.52      346.39     79.54 o 
   3   5  15      697.10      670.07    110.31 o 
   4   5  15      158.98      205.46     65.15 o 
   5   5  15        3.83      -49.00     35.50 o 
   6   5  15      323.10      473.94     98.66 o 
 -12   6  15       23.42      -16.45     24.63 o 
 -11   6  15     1196.80     1048.89    144.44 o 
 -10   6  15      126.36      113.19     47.83 o 
  -9   6  15      491.37      330.31     78.58 o 
  -8   6  15      608.60      645.95     77.19 o 
  -7   6  15      472.23      536.24     87.23 o 
  -6   6  15       88.28       90.19     29.81 o 
  -5   6  15     1968.05     2084.43    131.39 o 
  -4   6  15      938.88     1017.10     91.21 o 
  -3   6  15      215.28      226.30     81.85 o 
  -2   6  15      134.45       83.39     26.53 o 
  -1   6  15     1363.52     1429.76    206.53 o 
   0   6  15      181.53      252.98     67.14 o 
   1   6  15     1247.55     1265.34    152.08 o 
   2   6  15       11.97       44.40     36.30 o 
   3   6  15     1752.93     1878.95    189.56 o 
   4   6  15        0.14       15.68     22.54 o 
 -11   7  15      247.13      244.46     68.94 o 
 -10   7  15     1616.73     1634.97    180.15 o 
  -9   7  15      188.27      189.31     44.44 o 
  -8   7  15      761.42      810.32    113.77 o 
  -7   7  15      238.83      255.07     64.61 o 
  -6   7  15      594.18      699.51    285.92 o 
  -5   7  15     1722.38     1780.42    123.44 o 
  -4   7  15      297.73      254.50     82.73 o 
  -3   7  15      122.75      104.41     40.15 o 
  -2   7  15      463.26      454.67     60.31 o 
  -1   7  15      468.97      457.39     84.92 o 
   0   7  15      965.24      986.69     86.06 o 
   1   7  15      120.26       75.09     49.65 o 
   2   7  15      863.26      799.95    126.64 o 
 -10   8  15      981.49     1060.44    147.81 o 
  -9   8  15       95.14      102.49     34.02 o 
  -8   8  15     1393.46     1377.79    116.71 o 
  -7   8  15      269.43      224.48     49.30 o 
  -6   8  15     6662.41     6932.85    251.60 o 
  -5   8  15       13.98       40.00     33.24 o 
  -4   8  15     2242.44     2374.68    144.13 o 
  -3   8  15      117.79      131.78     34.31 o 
  -2   8  15     4085.50     3878.61    252.30 o 
  -1   8  15      267.39      202.09     64.48 o 
   0   8  15     1274.39     1217.85    157.80 o 
  -7   9  15     2106.17     2059.35    195.65 o 
  -6   9  15      544.12      477.13     94.11 o 
  -5   9  15     2027.68     1821.81    173.99 o 
  -4   9  15      234.62      137.85     49.41 o 
  -3   9  15     1063.97      905.77    117.37 o 
 -14   0  16     1538.04     1732.66    186.73 o 
 -12   0  16     2378.80     2544.43    218.06 o 
 -10   0  16     6545.39     7157.65    354.36 o 
  -8   0  16     2513.62     2697.60    212.07 o 
  -6   0  16     4084.50     4789.65    275.79 o 
  -4   0  16     4534.01     4950.67    247.78 o 
  -2   0  16     3604.40     4058.91    222.75 o 
   0   0  16     7250.44     7513.51    304.30 o 
   2   0  16     1918.91     1932.45    157.36 o 
   4   0  16     1953.53     2074.31    167.84 o 
   6   0  16      533.77      562.12     92.26 o 
 -16   1  16      856.22      834.84    134.44 o 
 -15   1  16      886.78      976.72    101.58 o 
 -14   1  16      936.49     1104.82    105.43 o 
 -13   1  16     1458.85     1716.77    204.06 o 
 -12   1  16     1711.73     1938.19    135.14 o 
 -11   1  16     1126.37     1120.03    102.43 o 
 -10   1  16     1610.42     1831.77    148.48 o 
  -9   1  16     3717.27     3696.93    177.90 o 
  -8   1  16     1685.93     1747.43    121.06 o 
  -7   1  16     1715.78     1529.38    112.03 o 
  -6   1  16     1753.11     1831.42    170.51 o 
  -5   1  16     5812.01     5539.57    187.28 o 
  -4   1  16     1589.63     1728.70    103.66 o 
  -3   1  16     2420.19     2477.02    123.06 o 
  -2   1  16     1386.03     1421.58     93.30 o 
  -1   1  16     6912.93     7212.51    217.87 o 
   0   1  16     1712.35     1773.88    120.82 o 
   1   1  16     2146.27     2259.25    118.30 o 
   2   1  16      484.76      472.30     62.79 o 
   3   1  16     2789.28     2785.84    134.30 o 
   4   1  16     2280.22     2299.66    124.54 o 
   5   1  16      796.20      797.09     75.02 o 
   6   1  16     2275.00     2239.20    127.74 o 
   7   1  16      560.94      549.01     95.17 o 
 -15   2  16      904.09      904.66    134.99 o 
 -14   2  16       80.07       66.40     29.84 o 
 -13   2  16     3178.08     3354.25    180.83 o 
 -12   2  16      478.48      481.23     69.75 o 
 -11   2  16     3791.31     4314.52    198.77 o 
 -10   2  16        4.44       -8.39     27.51 o 
  -9   2  16     5444.21     5761.03    222.80 o 
  -8   2  16      374.04      266.23     71.78 o 
  -7   2  16     5049.27     4645.59    274.40 o 
  -6   2  16       87.04      105.40     37.47 o 
  -5   2  16     6729.91     7047.00    177.47 o 
  -4   2  16       10.27       42.09     17.90 o 
  -3   2  16     2394.97     2470.25    121.38 o 
  -2   2  16        9.90        0.65     27.70 o 
  -1   2  16     4815.26     4687.41    165.77 o 
   0   2  16       55.49       12.34     13.10 o 
   1   2  16     2077.96     2093.91    112.07 o 
   2   2  16       12.43       -5.00      9.77 o 
   3   2  16     3381.87     3373.96    148.75 o 
   4   2  16      108.76       91.59     27.54 o 
   5   2  16     3157.98     2987.06    222.25 o 
   6   2  16       78.54       81.88     42.00 o 
 -15   3  16      331.51      324.05     82.34 o 
 -14   3  16     1536.60     1611.10    128.12 o 
 -13   3  16      684.61      664.32     80.82 o 
 -12   3  16     1107.90     1044.34    102.58 o 
 -11   3  16       72.62       76.14     40.51 o 
 -10   3  16     1673.90     1996.02    191.66 o 
  -9   3  16      319.25      359.70     81.75 o 
  -8   3  16     1684.97     1600.01    166.29 o 
  -7   3  16     1927.12     1837.93    174.30 o 
  -6   3  16     2330.44     2413.24    137.91 o 
  -5   3  16     3052.16     2854.53    132.74 o 
  -4   3  16     3020.60     3121.79    115.52 o 
  -3   3  16     3418.50     3564.84    121.59 o 
  -2   3  16     1509.46     1621.37     96.37 o 
  -1   3  16     4497.45     4631.20    161.16 o 
   0   3  16     4463.02     4434.05    157.68 o 
   1   3  16     1062.75     1005.16     75.58 o 
   2   3  16     1639.33     1761.59    167.71 o 
   3   3  16     1375.68     1291.54    147.34 o 
   4   3  16     3174.70     3244.71    235.57 o 
   5   3  16      650.17      535.37     97.23 o 
   6   3  16     1374.89     1231.99    151.56 o 
 -13   4  16        5.86       71.47     44.85 o 
 -12   4  16     1402.55     1545.92    176.27 o 
 -11   4  16       52.00       92.69     46.00 o 
 -10   4  16     1635.65     1665.40    178.16 o 
  -9   4  16        6.66      -49.81     36.19 o 
  -8   4  16     1403.26     1432.02    158.51 o 
  -7   4  16       59.60       75.99     29.44 o 
  -6   4  16     5721.07     5799.00    218.30 o 
  -5   4  16      427.59      514.65     47.96 o 
  -4   4  16     5071.50     5251.32    146.83 o 
  -3   4  16        0.23        4.86     17.36 o 
  -2   4  16     3999.95     3881.50    122.21 o 
  -1   4  16      714.01      789.11    115.65 o 
   0   4  16     5395.85     5870.97    311.95 o 
   1   4  16      101.95       79.80     42.90 o 
   2   4  16     1742.73     2081.95    189.94 o 
   3   4  16       64.47       31.89     37.15 o 
   4   4  16     3078.08     3091.22    237.17 o 
   5   4  16       63.18       83.86     45.92 o 
 -12   5  16     1275.05     1371.42    169.66 o 
 -11   5  16     1320.70     1578.35    177.52 o 
 -10   5  16     2156.18     2279.19    209.87 o 
  -9   5  16     2219.99     2521.68    216.87 o 
  -8   5  16     1664.72     1803.41    176.66 o 
  -7   5  16      723.39      681.32     77.50 o 
  -6   5  16     1375.98     1295.60    107.34 o 
  -5   5  16     3071.20     3245.31    164.77 o 
  -4   5  16      447.68      498.87     64.56 o 
  -3   5  16      570.48      602.52     69.70 o 
  -2   5  16      299.27      321.33     50.68 o 
  -1   5  16     2527.48     2742.99    219.85 o 
   0   5  16      609.80      514.01     96.75 o 
   1   5  16     1048.40     1142.02    142.98 o 
   2   5  16     1370.96     1490.44    167.46 o 
   3   5  16     1014.26     1097.87    143.81 o 
   4   5  16      522.32      467.00     95.56 o 
 -11   6  16     2441.12     2214.81    214.22 o 
 -10   6  16      676.44      687.90    117.31 o 
  -9   6  16     2882.47     3049.98    195.95 o 
  -8   6  16      391.13      479.57     69.22 o 
  -7   6  16     2152.95     2183.81    140.62 o 
  -6   6  16       14.44        2.92     31.58 o 
  -5   6  16     2600.03     2699.26    153.11 o 
  -4   6  16        6.70      -21.66     18.44 o 
  -3   6  16     1128.21     1090.73     95.19 o 
  -2   6  16       18.81       34.46     21.05 o 
  -1   6  16     1397.37     1376.34    104.89 o 
   0   6  16       28.63       -2.36     23.79 o 
   1   6  16     1387.55     1410.39    164.50 o 
   2   6  16        3.55       42.57     33.03 o 
 -10   7  16      881.88      863.54    132.35 o 
  -9   7  16       27.32       -7.41     18.46 o 
  -8   7  16      535.19      443.23     67.09 o 
  -7   7  16      254.65      176.60     48.26 o 
  -6   7  16      997.33      929.40     93.40 o 
  -5   7  16      442.42      362.67     58.23 o 
  -4   7  16      553.71      772.83     83.20 o 
  -3   7  16     1140.76     1010.36     93.56 o 
  -2   7  16     1426.19     1390.63    153.32 o 
  -1   7  16     1042.64     1057.22     92.98 o 
   0   7  16     1661.57     2053.56    202.78 o 
  -8   8  16      746.70      753.07    123.36 o 
  -7   8  16        0.35      -20.28     26.83 o 
  -6   8  16     1228.09     1306.45    154.30 o 
  -5   8  16      725.29      704.90    110.35 o 
  -4   8  16      878.65      916.66    123.90 o 
  -3   8  16       50.04       28.08     25.06 o 
 -13   0  17     2819.92     2492.69    224.88 o 
 -11   0  17      948.48      776.05    123.28 o 
  -9   0  17        4.43      -54.76     36.51 o 
  -7   0  17        4.80       19.28     24.71 o 
  -5   0  17      238.95      180.50     49.72 o 
  -3   0  17       15.87       22.42     22.03 o 
  -1   0  17      326.16      359.02     69.60 o 
   1   0  17        0.02       10.29     19.61 o 
   3   0  17       10.87      -36.78     27.68 o 
   5   0  17       66.74       69.44     36.79 o 
 -14   1  17      247.29      326.42     59.26 o 
 -13   1  17        1.58       11.60     18.04 o 
 -12   1  17      513.66      483.75     76.37 o 
 -11   1  17        6.24       -8.72     14.94 o 
 -10   1  17       49.98       71.54     28.20 o 
  -9   1  17      281.06      202.97     43.73 o 
  -8   1  17       78.46       38.20     33.86 o 
  -7   1  17       20.24       -3.16     24.43 o 
  -6   1  17       22.39       26.88     16.78 o 
  -5   1  17       42.87       77.39     31.90 o 
  -4   1  17       77.46       89.47     24.95 o 
  -3   1  17      339.70      298.17     45.69 o 
  -2   1  17       39.73       11.16     12.26 o 
  -1   1  17      608.79      608.07     62.81 o 
   0   1  17      157.96      174.36     33.99 o 
   1   1  17      252.06      201.86     37.41 o 
   2   1  17       60.56      -12.22     41.19 o 
   3   1  17      425.67      442.68     56.15 o 
   4   1  17      562.37      392.42     53.08 o 
   5   1  17      525.95      610.08    100.19 o 
 -14   2  17       75.66       18.89     25.79 o 
 -13   2  17      228.52      173.31     44.23 o 
 -12   2  17        3.73       -5.68     68.90 o 
 -11   2  17      151.67      105.01     32.20 o 
 -10   2  17       10.07       12.28     31.34 o 
  -9   2  17      568.71      491.00     95.76 o 
  -8   2  17       56.51      118.10     50.78 o 
  -7   2  17      282.36      311.73     52.26 o 
  -6   2  17      156.91      141.73     27.57 o 
  -5   2  17      831.99      766.61     60.50 o 
  -4   2  17      115.24       96.94     27.19 o 
  -3   2  17      571.70      489.79     55.62 o 
  -2   2  17      171.86      158.06     32.74 o 
  -1   2  17      280.34      357.85     57.08 o 
   0   2  17        2.08       33.92     19.77 o 
   1   2  17      129.27      106.88     27.85 o 
   2   2  17      357.66      379.22     49.95 o 
   3   2  17        4.92        2.05     18.93 o 
   4   2  17       54.61       45.09     25.82 o 
   5   2  17      140.09      165.21     58.50 o 
 -14   3  17       58.54       90.41     46.01 o 
 -13   3  17      670.46      704.84     85.75 o 
 -12   3  17       12.00       39.72     36.76 o 
 -11   3  17      153.75      162.78     59.84 o 
 -10   3  17      119.68      166.24     54.32 o 
  -9   3  17      327.41      435.03     90.43 o 
  -8   3  17      908.77      993.13    134.82 o 
  -7   3  17       64.67       77.31     29.61 o 
  -6   3  17     1890.23     1885.39     95.25 o 
  -5   3  17      334.79      310.92     38.93 o 
  -4   3  17      393.84      381.81     41.87 o 
  -3   3  17       20.78        9.99     21.06 o 
  -2   3  17     1284.69     1476.77     94.90 o 
  -1   3  17        7.38        0.32     10.90 o 
   0   3  17       68.05       95.58     40.72 o 
   1   3  17       77.31       87.30     35.38 o 
   2   3  17        2.01      -52.40     34.93 o 
   3   3  17       10.50      -26.06     28.18 o 
   4   3  17       21.83       26.64     24.90 o 
 -12   4  17      262.91      256.87     77.31 o 
 -11   4  17       22.35       12.92     23.00 o 
 -10   4  17      155.36       29.65     30.23 o 
  -9   4  17        2.10      -46.85     33.89 o 
  -8   4  17       75.98       58.67     22.65 o 
  -7   4  17      706.38      689.69     79.24 o 
  -6   4  17       17.59       34.36     22.76 o 
  -5   4  17      290.19      233.30     33.26 o 
  -4   4  17      527.44      497.51     46.72 o 
  -3   4  17      325.51      294.95     50.38 o 
  -2   4  17       18.27      -29.27     26.39 o 
  -1   4  17        2.66        1.50     29.15 o 
   0   4  17     1460.05     1412.42    157.63 o 
   1   4  17      229.31      150.61     57.40 o 
   2   4  17     1320.08     1376.88    160.28 o 
   3   4  17        0.45      -29.13     32.04 o 
   4   4  17      352.53      442.66     92.78 o 
 -11   5  17      394.00      319.84     82.57 o 
 -10   5  17        5.96       37.38     31.52 o 
  -9   5  17       30.05       19.70     21.96 o 
  -8   5  17      712.72      613.24     76.22 o 
  -7   5  17       36.91       16.09     50.63 o 
  -6   5  17      227.60      205.29     44.98 o 
  -5   5  17      115.31      110.25     38.05 o 
  -4   5  17      776.93      877.76     88.20 o 
  -3   5  17       16.98       31.66     18.87 o 
  -2   5  17        7.01       -5.99     30.35 o 
  -1   5  17      763.65     1629.87    176.86 o 
   0   5  17      249.17      294.12     77.62 o 
   1   5  17     2796.19     2531.64    219.95 o 
   2   5  17        7.52      -58.28     40.96 o 
 -10   6  17      180.92      220.09     62.87 o 
  -9   6  17     1097.67     1044.33    153.12 o 
  -8   6  17       94.06       93.81     31.88 o 
  -7   6  17     1900.01     1863.00    133.61 o 
  -6   6  17        4.11       35.16     22.75 o 
  -5   6  17     3232.10     3301.51    399.51 o 
  -4   6  17        0.09      -22.64     18.86 o 
  -3   6  17      883.79     1083.38     97.49 o 
  -2   6  17       13.91       41.08     29.40 o 
  -1   6  17      603.01      544.08    105.07 o 
   0   6  17      148.43      208.56     69.35 o 
  -9   7  17      233.01      262.45     75.54 o 
  -8   7  17     1059.10      952.82    137.64 o 
  -7   7  17      359.64      302.06     77.61 o 
  -6   7  17     2151.04     2093.25    195.61 o 
  -5   7  17      315.71      210.58     61.43 o 
  -4   7  17     2020.38     1940.31    181.93 o 
  -3   7  17       89.23       55.24     30.90 o 
  -2   7  17     1104.30      884.28    117.08 o 
 -12   0  18     6085.01     6063.46    354.65 o 
 -10   0  18     6468.85     6203.43    350.36 o 
  -8   0  18     5060.05     5945.73    335.19 o 
  -6   0  18     3406.80     3361.26    221.49 o 
  -4   0  18     2448.56     2412.33    184.26 o 
  -2   0  18     1929.26     1872.23    162.34 o 
   0   0  18     3333.25     3043.76    206.81 o 
   2   0  18     1710.65     1397.21    143.04 o 
 -12   1  18      348.95      304.99     57.94 o 
 -11   1  18     1966.55     1972.17    220.10 o 
 -10   1  18       17.14       25.78     35.54 o 
  -9   1  18     1967.22     2114.47    143.68 o 
  -8   1  18     1039.47     1053.96    142.83 o 
  -7   1  18     2792.61     2904.76    262.78 o 
  -6   1  18     1199.88     1105.41     78.51 o 
  -5   1  18      758.22      771.82     74.83 o 
  -4   1  18     3329.97     3174.09    182.33 o 
  -3   1  18     2457.54     2469.32    131.48 o 
  -2   1  18     2484.46     2459.49    129.94 o 
  -1   1  18     1038.84      888.79    150.79 o 
   0   1  18     2724.47     2684.20    136.83 o 
   1   1  18     4045.75     4007.43    167.70 o 
   2   1  18     1034.86     1124.37     89.73 o 
   3   1  18     1031.00      925.33    123.09 o 
 -12   2  18        1.24       -1.28     29.13 o 
 -11   2  18      452.94      318.33     81.41 o 
 -10   2  18       15.56       29.81     25.12 o 
  -9   2  18     1274.69     1525.38    172.34 o 
  -8   2  18      156.95      129.50     50.82 o 
  -7   2  18     1828.05     1869.30    128.56 o 
  -6   2  18       41.81       17.79     11.31 o 
  -5   2  18     2423.04     2291.92    107.36 o 
  -4   2  18      112.96      100.70     67.58 o 
  -3   2  18     5500.66     5848.58    199.38 o 
  -2   2  18       65.95       69.74     22.73 o 
  -1   2  18     3356.86     3097.12    204.28 o 
   0   2  18      354.88      313.13     47.99 o 
   1   2  18     6067.26     5807.94    309.78 o 
   2   2  18      122.79       95.84     44.63 o 
   3   2  18     1712.92     1530.75    163.51 o 
 -11   3  18      926.79      858.86    133.09 o 
 -10   3  18      633.03      820.89    129.87 o 
  -9   3  18     1325.74     1545.79    175.07 o 
  -8   3  18     2482.91     2867.60    163.70 o 
  -7   3  18     1264.21     1178.33    103.82 o 
  -6   3  18     1179.91     1091.48     81.04 o 
  -5   3  18      712.33      714.16     60.25 o 
  -4   3  18     2302.25     2420.84    179.87 o 
  -3   3  18      443.78      426.28     53.76 o 
  -2   3  18     1071.34     1324.78    149.81 o 
  -1   3  18      198.98      129.02     48.50 o 
   0   3  18     2788.09     2439.54    206.50 o 
   1   3  18      533.47      576.62    103.78 o 
   2   3  18     1319.84     1246.69    150.35 o 
 -10   4  18     2412.54     2758.34    238.69 o 
  -9   4  18       10.44       74.49     31.51 o 
  -8   4  18     5243.38     5394.01    227.38 o 
  -7   4  18      581.03      598.08     75.54 o 
  -6   4  18     2525.93     2580.88    243.73 o 
  -5   4  18       25.14       29.94     21.88 o 
  -4   4  18     2242.33     2399.68    146.24 o 
  -3   4  18       49.50        8.44     22.96 o 
  -2   4  18      947.65      986.18    133.71 o 
  -1   4  18      228.34      194.39     60.07 o 
   0   4  18      954.16      994.61    137.93 o 
   1   4  18      141.63      157.24     60.89 o 
   2   4  18     2013.15     1870.40    189.80 o 
 -10   5  18       88.61       42.61     33.26 o 
  -9   5  18      377.97      370.45     89.38 o 
  -8   5  18       42.82       30.68     45.64 o 
  -7   5  18      988.14      973.32     97.76 o 
  -6   5  18      781.60      791.70    105.22 o 
  -5   5  18      840.27      836.43     89.32 o 
  -4   5  18     1180.63     1152.96    209.96 o 
  -3   5  18     1574.31     1651.21    121.95 o 
  -2   5  18     2075.80     2240.39    208.27 o 
  -1   5  18     1262.13     1108.25    148.79 o 
   0   5  18     3674.94     3966.10    278.79 o 
  -8   6  18      151.86      182.71     61.28 o 
  -7   6  18     1038.22      727.62    119.17 o 
  -6   6  18        5.94      -33.61     32.15 o 
  -5   6  18     1645.58     1360.98    156.51 o 
  -4   6  18      530.98      503.53     95.23 o 
  -3   6  18     2361.30     2296.35    197.56 o 
  -9   0  19       26.44      -13.39     28.09 o 
  -7   0  19      583.26      551.28     94.89 o 
  -5   0  19      544.71      450.20     84.51 o 
  -3   0  19      556.32      582.77     93.99 o 
  -1   0  19       98.15       74.34     35.29 o 
   1   0  19        0.38       16.97     23.46 o 
 -10   1  19        4.31      -24.37     26.00 o 
  -9   1  19       84.52      114.90     52.10 o 
  -8   1  19      224.92      272.00     51.21 o 
  -7   1  19       35.67       16.02     15.42 o 
  -6   1  19      220.63      175.92     45.96 o 
  -5   1  19      414.80      440.32     57.81 o 
  -4   1  19      176.42      157.01     36.20 o 
  -3   1  19      148.42      104.74     29.10 o 
  -2   1  19       58.69       53.32     46.85 o 
  -1   1  19       36.41       14.95     27.85 o 
   0   1  19       69.54       68.34     26.75 o 
   1   1  19       12.05       19.78     23.55 o 
 -10   2  19       22.10       57.96     37.84 o 
  -9   2  19       13.60        6.17     17.57 o 
  -8   2  19       58.27       54.58     28.77 o 
  -7   2  19       88.18       68.35     21.31 o 
  -6   2  19       66.29       40.06     17.81 o 
  -5   2  19        0.80      -22.54     15.44 o 
  -4   2  19      480.78      490.91     60.15 o 
  -3   2  19      397.87      355.36     64.51 o 
  -2   2  19       48.45       28.07     26.40 o 
  -1   2  19       73.88       16.04     24.98 o 
   0   2  19       57.94       38.38     27.80 o 
   1   2  19       96.47       81.32     41.67 o 
  -9   3  19       31.15       10.18     16.20 o 
  -8   3  19       55.57       51.95     31.26 o 
  -7   3  19      337.52      243.46     37.41 o 
  -6   3  19       16.11       -0.42     12.72 o 
  -5   3  19       89.93      116.18     37.71 o 
  -4   3  19      140.20       81.29     40.91 o 
  -3   3  19      110.00      110.55     46.51 o 
  -2   3  19       52.53       10.15     21.90 o 
  -1   3  19       20.51      -22.95     27.45 o 
   0   3  19      177.39      119.67     46.64 o 
  -8   4  19      240.20      125.98     73.44 o 
  -7   4  19      157.25      233.35     48.19 o 
  -6   4  19      288.15      445.31    125.15 o 
  -5   4  19      244.77      256.16     51.02 o 
  -4   4  19      465.32      624.67    111.48 o 
  -3   4  19       40.42       15.81     30.33 o 
  -2   4  19      456.89      451.13     92.74 o 
  -1   4  19       45.52       -3.39     30.12 o 
  -7   5  19      478.71      519.45    101.92 o 
  -6   5  19       52.34       57.48     35.56 o 
  -5   5  19      963.91     1085.00    143.50 o 
  -4   5  19        3.21       12.85     22.16 o 
  -8   0  20      822.07      625.98    105.91 o 
  -6   0  20     1946.90     1694.78    166.64 o 
  -4   0  20      777.04      633.10    100.28 o 
  -2   0  20     5128.19     4448.32    262.46 o 
  -9   1  20      339.19      338.59     80.63 o 
  -8   1  20     1014.38      874.45     87.41 o 
  -7   1  20     1235.20     1132.61     97.29 o 
  -6   1  20     1669.50     1405.61    107.24 o 
  -5   1  20      708.14      644.76     72.66 o 
  -4   1  20      467.46      337.84     86.51 o 
  -3   1  20     1332.64     1145.49    218.05 o 
  -2   1  20      867.09      736.48    111.38 o 
  -9   2  20     2933.21     2939.47    240.04 o 
  -8   2  20        7.61       48.46     22.62 o 
  -7   2  20     3284.68     3254.64    542.25 o 
  -6   2  20       75.12      107.16     33.83 o 
  -5   2  20     1871.48     1708.26    177.16 o 
  -4   2  20       10.71        5.63     28.78 o 
  -3   2  20      724.81      828.52    122.46 o 
  -7   3  20      569.65      545.80    107.21 o 
  -6   3  20     2773.32     2556.81    159.26 o 
  -5   3  20      965.95      864.81    131.37 o 
                                                 
